# Supplementary material for: Dichlorido[N′-(3,5-dichloro-2-hydroxy­benzyl­idene)pyridine-4-carbohydrazide-κN](1,10-phenanthroline-κ2 N,N′)cobalt(II) methanol monosolvate
Source: Acta Crystallogr Sect E Struct Rep Online. 2009 Nov 18;65(Pt 12):m1594. doi: 10.1107/S1600536809047680 (PMC2972077; doi:10.1107/S1600536809047680)
Supplement: Supplementary file 1 [file e-65-m1594-sup1.cif]

##############################################################################
###                                                                        ###
###        Electronic paper (Acta Crystallographica Section E)             ###
###                                                                        ###
##############################################################################
#                                                                            #
# This CIF contains the data in a paper accepted for publication in Acta     #
# Crystallographica Section E. It conforms to the requirements of Notes      #
# for Authors for Section E, and has been peer reviewed under the auspices   #
# of the IUCr Commission on Journals.                                        #
#                                                                            #
# Full details of the Crystallographic Information File format               #
# are given in the paper "The Crystallographic Information File (CIF):       #
# a New Standard Archive File for Crystallography" by S. R. Hall, F. H.      #
# Allen and I. D. Brown [Acta Cryst. (1991), A47, 655-685].                  #
#                                                                            #
# The current version of the core CIF dictionary is obtainable from          #
# ftp://ftp.iucr.org/pub/cif_core.dic. The current version number is 2.4.    #
#                                                                            #
# Software is freely available for graphical display of the structure(s) in  #
# this CIF.  For information consult the CIF home page http://www.iucr.org/  #
# cif/home.html                                                              #
#                                                                            #
# This file may be used for bona fide research purposes within the           #
# scientific community so long as proper attribution is given to the journal # 
# article from which it was obtained.                                        #
#                                                                            #
##############################################################################
                                             
data_global
_audit_creation_method     'SHELX97'
_journal_date_recd_electronic     2009-10-13
_journal_date_accepted     2009-11-11
_journal_name_full     'Acta Crystallographica, Section E'
_journal_year     2009
_journal_volume     65
_journal_issue     12
_journal_page_first     m1594
_journal_page_last     m1594
_journal_paper_category     QM
_journal_coeditor_code     VM2009
_publ_contact_author
;
     Liu, Zheng
     Key Laboratory of Nonferrous Metal Materials and Processing Technology
     (Department of Material and Chemical Engineering,
     Guilin University of Technology),
     Ministry of Education,
     Guilin 541004
     People's Republic of China
     College of Chemical and Biological Engineering Guilin University of
     Technology,
     Guilin 541004
     People's Republic of China
;
_publ_contact_author_email     lisa4.6@163.com
_publ_contact_author_phone     '86 773 5896453'
_publ_section_title
;\
Dichlorido[<i>N</i>'-(3,5-dichloro-2-hydroxybenzylidene)pyridine-4-\
carbohydrazide-\k<i>N</i>](1,10-phenanthroline-\k^2^<i>N</i>,<i>N</i>')\
cobalt(II) methanol monosolvate
;
loop_
    _publ_author_name
    _publ_author_address
    'Wang, Yuan'
;     Key Laboratory of Nonferrous Metal Materials and Processing Technology
      (Department of Material and Chemical Engineering,
      Guilin University of Technology), Ministry of Education,
      Guilin 541004
      People's Republic of China
      and
      College of Chemical and Biological Engineering
      Guilin University of Technology,
      Guilin 541004
      People's Republic of China
;
    'Liu, Zheng'
;     Key Laboratory of Nonferrous Metal Materials and Processing Technology
      (Department of Material and Chemical Engineering,
      Guilin University of Technology), Ministry of Education,
      Guilin 541004
      People's Republic of China
      and
      College of Chemical and Biological Engineering
      Guilin University of Technology,
      Guilin 541004
      People's Republic of China
;
    'Liu, Baoyu'
;     Key Laboratory of Nonferrous Metal Materials and Processing Technology
      (Department of Material and Chemical Engineering,
      Guilin University of Technology), Ministry of Education,
      Guilin 541004
      People's Republic of China
      and
      College of Chemical and Biological Engineering
      Guilin University of Technology,
      Guilin 541004
      People's Republic of China
;
data_I
_audit_creation_method     SHELXL-97
_chemical_name_systematic
;
Dichlorido[<i>N</i>'-(3,5-dichloro-2-hydroxybenzylidene)pyridine-4-
carbohydrazide-\k<i>N</i>](1,10-phenanthroline-
\k^2^<i>N</i>,<i>N</i>')cobalt(II) methanol monosolvate
;
_chemical_name_common     ?
_chemical_formula_moiety     'C38 H26 Cl6 Co N8 O4, C1 H4 O1'
_chemical_formula_sum     'C39 H30 Cl6 Co N8 O5'
_chemical_formula_iupac     '[Co Cl2 (C13 H9 Cl2 N3 O2)2 (C12 H8 N2)], C H4 O'
_chemical_formula_weight     962.34
_chemical_melting_point     ?
_symmetry_cell_setting     Orthorhombic
_symmetry_space_group_name_H-M     'P n a 21'
_symmetry_space_group_name_Hall     'P 2c -2n'
loop_
    _symmetry_equiv_pos_as_xyz
    'x, y, z'
    '-x, -y, z+1/2'
    'x+1/2, -y+1/2, z'
    '-x+1/2, y+1/2, z+1/2'
_cell_length_a     20.797(3)
_cell_length_b     14.1641(16)
_cell_length_c     13.7952(10)
_cell_angle_alpha     90.00
_cell_angle_beta     90.00
_cell_angle_gamma     90.00
_cell_volume     4063.7(7)
_cell_formula_units_Z     4
_cell_measurement_reflns_used     3420
_cell_measurement_theta_min     2.282
_cell_measurement_theta_max     25.168
_cell_measurement_temperature     298(2)
_exptl_crystal_description     block
_exptl_crystal_colour     red
_exptl_crystal_size_max     0.32
_exptl_crystal_size_mid     0.23
_exptl_crystal_size_min     0.22
_exptl_crystal_density_diffrn     1.573
_exptl_crystal_density_meas     ?
_exptl_crystal_density_method     'not measured'
_exptl_crystal_F_000     1956
_exptl_absorpt_coefficient_mu     0.873
_exptl_absorpt_correction_type     multi-scan
_exptl_absorpt_process_details     '(SADABS; Sheldrick, 1996)'
_exptl_absorpt_correction_T_min     0.7676
_exptl_absorpt_correction_T_max     0.8312
_exptl_special_details
;
;
_diffrn_ambient_temperature     298(2)
_diffrn_radiation_type     MoK\a
_diffrn_radiation_wavelength     0.71073
_diffrn_radiation_source     'fine-focus sealed tube'
_diffrn_radiation_monochromator     graphite
_diffrn_measurement_device_type     'Bruker SMART CCD area-detector'
_diffrn_measurement_method     '\f and \w'
_diffrn_detector_area_resol_mean     ?
_diffrn_reflns_number     17533
_diffrn_reflns_av_R_equivalents     0.0516
_diffrn_reflns_av_sigmaI/netI     0.0699
_diffrn_reflns_theta_min     1.74
_diffrn_reflns_theta_max     25.01
_diffrn_reflns_theta_full     25.01
_diffrn_measured_fraction_theta_max     0.998
_diffrn_measured_fraction_theta_full     0.998
_diffrn_reflns_limit_h_min     -16
_diffrn_reflns_limit_h_max     24
_diffrn_reflns_limit_k_min     -16
_diffrn_reflns_limit_k_max     15
_diffrn_reflns_limit_l_min     -15
_diffrn_reflns_limit_l_max     16
_diffrn_standards_number     ?
_diffrn_standards_interval_count     ?
_diffrn_standards_interval_time     ?
_diffrn_standards_decay_%     ?
_refine_special_details
;
Refinement of <i>F</i>^2^ against ALL reflections. The weighted <i>R</i>-factor
<i>wR</i> and goodness of fit <i>S</i> are based on <i>F</i>^2^, conventional
<i>R</i>-factors <i>R</i> are based on <i>F</i>, with <i>F</i> set to zero for
negative <i>F</i>^2^. The threshold expression of <i>F</i>^2^ >
\s(<i>F</i>^2^) is used only for calculating <i>R</i>-factors(gt) <i>etc</i>.
and is not relevant to the choice of reflections for refinement.
<i>R</i>-factors based on <i>F</i>^2^ are statistically about twice as large
as those based on <i>F</i>, and <i>R</i>- factors based on ALL data will be
even larger.
;
_reflns_number_total     7003
_reflns_number_gt     3870
_reflns_threshold_expression     I>2\s(I)
_refine_ls_structure_factor_coef     Fsqd
_refine_ls_matrix_type     full
_refine_ls_R_factor_all     0.1190
_refine_ls_R_factor_gt     0.0560
_refine_ls_wR_factor_gt     0.1338
_refine_ls_wR_factor_ref     0.1701
_refine_ls_goodness_of_fit_ref     1.033
_refine_ls_restrained_S_all     1.033
_refine_ls_number_reflns     7003
_refine_ls_number_parameters     532
_refine_ls_number_restraints     1
_refine_ls_hydrogen_treatment     constr
_refine_ls_weighting_scheme     calc
_refine_ls_weighting_details
         'calc w=1/[\s^2^(Fo^2^)+(0.0742P)^2^+2.7173P] where P=(Fo^2^+2Fc^2^)/3'
_atom_sites_solution_hydrogens     geom
_atom_sites_solution_primary     direct
_atom_sites_solution_secondary     difmap
_refine_ls_shift/su_max     0.001
_refine_ls_shift/su_mean     0.000
_refine_diff_density_max     0.508
_refine_diff_density_min     -0.566
_refine_ls_extinction_method     none
_refine_ls_extinction_coef     ?
_refine_ls_abs_structure_details     'Flack (1983), 3259 Friedel pairs'
_refine_ls_abs_structure_Flack     0.50(3)
loop_
    _atom_type_symbol
    _atom_type_description
    _atom_type_scat_dispersion_real
    _atom_type_scat_dispersion_imag
    _atom_type_scat_source
    'C' 'C' 0.0033 0.0016
                         'International Tables Vol C Tables 4.2.6.8 and 6.1.1.4'
    'H' 'H' 0.0000 0.0000
                         'International Tables Vol C Tables 4.2.6.8 and 6.1.1.4'
    'N' 'N' 0.0061 0.0033
                         'International Tables Vol C Tables 4.2.6.8 and 6.1.1.4'
    'O' 'O' 0.0106 0.0060
                         'International Tables Vol C Tables 4.2.6.8 and 6.1.1.4'
    'Co' 'Co' 0.3494 0.9721
                         'International Tables Vol C Tables 4.2.6.8 and 6.1.1.4'
    'Cl' 'Cl' 0.1484 0.1585
                         'International Tables Vol C Tables 4.2.6.8 and 6.1.1.4'
_computing_data_collection     'SMART (Bruker, 2001)'
_computing_cell_refinement     'SAINT (Bruker, 2001)'
_computing_data_reduction     'SAINT (Bruker, 2001)'
_computing_structure_solution     'SHELXS97 (Sheldrick, 2008)'
_computing_structure_refinement     'SHELXL97 (Sheldrick, 2008)'
_computing_molecular_graphics     'SHELXTL (Sheldrick, 2008)'
_computing_publication_material     'SHELXTL (Sheldrick, 2008)'
loop_
    _atom_site_type_symbol
    _atom_site_label
    _atom_site_fract_x
    _atom_site_fract_y
    _atom_site_fract_z
    _atom_site_U_iso_or_equiv
    _atom_site_adp_type
    _atom_site_calc_flag
    _atom_site_refinement_flags
    _atom_site_occupancy
    _atom_site_disorder_assembly
    _atom_site_disorder_group
    Co Co1 0.00635(5) 0.61639(7) 0.39038(8) 0.0510(3) Uani d . 1 . .
    Cl Cl1 0.05943(11) 0.47788(16) 0.32986(17) 0.0678(6) Uani d . 1 . .
    Cl Cl2 -0.06639(11) 0.53739(18) 0.50061(16) 0.0687(6) Uani d . 1 . .
    Cl Cl3 -0.44946(12) 0.6158(2) -0.3164(2) 0.0958(9) Uani d . 1 . .
    Cl Cl4 -0.26296(14) 0.6306(2) -0.57949(18) 0.1032(10) Uani d . 1 . .
    Cl Cl5 0.48041(14) 0.6604(3) 1.0861(2) 0.1090(11) Uani d . 1 . .
    Cl Cl6 0.28736(17) 0.6082(2) 1.3338(2) 0.1105(11) Uani d . 1 . .
    N N1 -0.0618(3) 0.6114(4) 0.2669(5) 0.0461(16) Uani d . 1 . .
    N N2 -0.1804(3) 0.6209(4) -0.0562(5) 0.0560(18) Uani d . 1 . .
    H H2 -0.1402 0.6179 -0.0707 0.067 Uiso calc R 1 . .
    N N3 -0.2272(3) 0.6245(4) -0.1259(4) 0.0526(17) Uani d . 1 . .
    N N4 0.0816(3) 0.6290(4) 0.5052(5) 0.0532(17) Uani d . 1 . .
    N N5 0.2138(4) 0.6320(5) 0.8120(5) 0.066(2) Uani d . 1 . .
    H H5 0.1740 0.6326 0.8289 0.079 Uiso calc R 1 . .
    N N6 0.2631(3) 0.6351(5) 0.8798(5) 0.0615(18) Uani d . 1 . .
    N N7 -0.0302(3) 0.7527(5) 0.4367(5) 0.0557(17) Uani d . 1 . .
    N N8 0.0619(3) 0.7165(5) 0.3057(4) 0.0503(17) Uani d . 1 . .
    O O1 -0.2578(3) 0.6306(5) 0.0585(4) 0.0735(19) Uani d . 1 . .
    O O2 -0.3461(3) 0.6239(4) -0.1741(4) 0.0676(16) Uani d . 1 . .
    H H2A -0.3156 0.6264 -0.1366 0.101 Uiso calc R 1 . .
    O O3 0.2871(3) 0.6217(5) 0.6922(5) 0.091(2) Uani d . 1 . .
    O O4 0.3802(3) 0.6600(5) 0.9387(5) 0.083(2) Uani d . 1 . .
    H H4 0.3502 0.6625 0.9002 0.125 Uiso calc R 1 . .
    O O5 0.0976(4) 0.6507(7) 0.9035(7) 0.117(3) Uani d . 1 . .
    H H5A 0.0871 0.5985 0.9237 0.175 Uiso calc R 1 . .
    C C1 -0.2012(4) 0.6224(6) 0.0372(6) 0.052(2) Uani d . 1 . .
    C C2 -0.1235(4) 0.6273(6) 0.2826(6) 0.058(2) Uani d . 1 . .
    H H2B -0.1371 0.6369 0.3461 0.070 Uiso calc R 1 . .
    C C3 -0.1693(4) 0.6304(6) 0.2090(6) 0.057(2) Uani d . 1 . .
    H H3 -0.2124 0.6413 0.2230 0.069 Uiso calc R 1 . .
    C C4 -0.1489(3) 0.6168(5) 0.1149(6) 0.0421(18) Uani d . 1 . .
    C C5 -0.0846(4) 0.5984(5) 0.0988(6) 0.050(2) Uani d . 1 . .
    H H5B -0.0694 0.5884 0.0362 0.060 Uiso calc R 1 . .
    C C6 -0.0435(4) 0.5950(5) 0.1764(6) 0.0484(19) Uani d . 1 . .
    H H6 -0.0006 0.5804 0.1649 0.058 Uiso calc R 1 . .
    C C7 -0.2105(4) 0.6256(6) -0.2147(6) 0.054(2) Uani d . 1 . .
    H H7 -0.1671 0.6253 -0.2309 0.065 Uiso calc R 1 . .
    C C8 -0.2581(4) 0.6271(6) -0.2900(6) 0.051(2) Uani d . 1 . .
    C C9 -0.3244(4) 0.6246(6) -0.2658(5) 0.051(2) Uani d . 1 . .
    C C10 -0.3694(4) 0.6209(5) -0.3420(6) 0.054(2) Uani d . 1 . .
    C C11 -0.3497(5) 0.6219(6) -0.4368(7) 0.067(3) Uani d . 1 . .
    H H11 -0.3798 0.6195 -0.4866 0.081 Uiso calc R 1 . .
    C C12 -0.2849(5) 0.6264(6) -0.4578(6) 0.065(2) Uani d . 1 . .
    C C13 -0.2408(4) 0.6280(6) -0.3868(6) 0.062(2) Uani d . 1 . .
    H H13 -0.1974 0.6297 -0.4031 0.074 Uiso calc R 1 . .
    C C14 0.2316(4) 0.6278(6) 0.7178(7) 0.059(2) Uani d . 1 . .
    C C15 0.0667(4) 0.6362(6) 0.5984(6) 0.062(2) Uani d . 1 . .
    H H15 0.0235 0.6397 0.6157 0.074 Uiso calc R 1 . .
    C C16 0.1127(4) 0.6387(7) 0.6712(7) 0.069(3) Uani d . 1 . .
    H H16 0.1005 0.6465 0.7356 0.082 Uiso calc R 1 . .
    C C17 0.1767(4) 0.6297(6) 0.6471(6) 0.054(2) Uani d . 1 . .
    C C18 0.1929(4) 0.6216(6) 0.5497(6) 0.062(2) Uani d . 1 . .
    H H18 0.2356 0.6160 0.5307 0.074 Uiso calc R 1 . .
    C C19 0.1443(4) 0.6221(6) 0.4821(6) 0.059(2) Uani d . 1 . .
    H H19 0.1553 0.6174 0.4169 0.071 Uiso calc R 1 . .
    C C20 0.2453(5) 0.6247(6) 0.9690(7) 0.069(3) Uani d . 1 . .
    H H20 0.2020 0.6160 0.9835 0.083 Uiso calc R 1 . .
    C C21 0.2929(5) 0.6265(6) 1.0473(6) 0.062(3) Uani d . 1 . .
    C C22 0.3576(5) 0.6424(6) 1.0270(7) 0.064(2) Uani d . 1 . .
    C C23 0.3996(4) 0.6434(6) 1.1069(8) 0.068(3) Uani d . 1 . .
    C C24 0.3773(5) 0.6304(6) 1.2004(7) 0.072(3) Uani d . 1 . .
    H H24 0.4059 0.6305 1.2523 0.086 Uiso calc R 1 . .
    C C25 0.3152(6) 0.6180(6) 1.2155(7) 0.076(3) Uani d . 1 . .
    C C26 0.2733(5) 0.6152(6) 1.1395(7) 0.069(3) Uani d . 1 . .
    H H26 0.2298 0.6051 1.1517 0.083 Uiso calc R 1 . .
    C C27 -0.0752(4) 0.7704(7) 0.5004(7) 0.067(2) Uani d . 1 . .
    H H27 -0.0956 0.7193 0.5293 0.080 Uiso calc R 1 . .
    C C28 -0.0948(5) 0.8606(7) 0.5279(8) 0.075(3) Uani d . 1 . .
    H H28 -0.1274 0.8693 0.5731 0.090 Uiso calc R 1 . .
    C C29 -0.0642(5) 0.9364(9) 0.4857(7) 0.084(3) Uani d . 1 . .
    H H29 -0.0766 0.9976 0.5014 0.101 Uiso calc R 1 . .
    C C30 -0.0152(4) 0.9214(7) 0.4199(6) 0.062(2) Uani d . 1 . .
    C C31 0.0011(4) 0.8272(5) 0.3967(7) 0.0502(17) Uani d . 1 . .
    C C32 0.0493(4) 0.8083(6) 0.3272(6) 0.051(2) Uani d . 1 . .
    C C33 0.0833(5) 0.8831(6) 0.2830(6) 0.058(2) Uani d . 1 . .
    C C34 0.1290(4) 0.8613(7) 0.2135(7) 0.065(3) Uani d . 1 . .
    H H34 0.1528 0.9089 0.1839 0.078 Uiso calc R 1 . .
    C C35 0.1386(4) 0.7700(8) 0.1893(7) 0.072(3) Uani d . 1 . .
    H H35 0.1679 0.7542 0.1410 0.087 Uiso calc R 1 . .
    C C36 0.1037(4) 0.6990(7) 0.2380(6) 0.068(2) Uani d . 1 . .
    H H36 0.1110 0.6364 0.2207 0.082 Uiso calc R 1 . .
    C C37 0.0213(5) 0.9959(7) 0.3775(8) 0.077(3) Uani d . 1 . .
    H H37 0.0130 1.0580 0.3955 0.092 Uiso calc R 1 . .
    C C38 0.0686(5) 0.9776(7) 0.3105(8) 0.085(3) Uani d . 1 . .
    H H38 0.0912 1.0275 0.2828 0.102 Uiso calc R 1 . .
    C C39 0.0539(9) 0.7183(13) 0.9363(15) 0.190(8) Uani d . 1 . .
    H H39A 0.0433 0.7058 1.0028 0.286 Uiso calc R 1 . .
    H H39B 0.0156 0.7155 0.8976 0.286 Uiso calc R 1 . .
    H H39C 0.0727 0.7799 0.9310 0.286 Uiso calc R 1 . .
loop_
    _atom_site_aniso_label
    _atom_site_aniso_U_11
    _atom_site_aniso_U_22
    _atom_site_aniso_U_33
    _atom_site_aniso_U_12
    _atom_site_aniso_U_13
    _atom_site_aniso_U_23
    Co1 0.0473(6) 0.0645(6) 0.0411(5) 0.0011(5) -0.0037(5) 0.0018(6)
    Cl1 0.0679(14) 0.0748(14) 0.0607(13) 0.0178(11) -0.0068(11) -0.0051(12)
    Cl2 0.0650(14) 0.0895(17) 0.0516(13) -0.0075(12) 0.0000(11) 0.0098(12)
    Cl3 0.0489(14) 0.148(3) 0.091(2) -0.0081(15) -0.0042(14) 0.0209(19)
    Cl4 0.090(2) 0.179(3) 0.0411(15) 0.0049(18) -0.0026(12) 0.0099(17)
    Cl5 0.0721(19) 0.146(3) 0.109(2) 0.0119(18) -0.0259(17) -0.036(2)
    Cl6 0.146(3) 0.131(3) 0.0541(16) 0.0219(19) -0.0119(18) 0.0011(18)
    N1 0.040(4) 0.059(4) 0.039(4) 0.008(3) -0.004(3) -0.003(3)
    N2 0.043(4) 0.084(5) 0.040(4) 0.005(3) -0.012(3) 0.002(4)
    N3 0.049(4) 0.073(4) 0.035(4) 0.006(3) -0.008(3) -0.003(3)
    N4 0.055(4) 0.062(4) 0.042(4) 0.011(3) 0.000(3) -0.007(3)
    N5 0.061(5) 0.092(5) 0.044(5) 0.005(4) -0.013(4) -0.005(4)
    N6 0.068(5) 0.071(5) 0.046(5) 0.014(3) -0.020(4) -0.003(4)
    N7 0.042(4) 0.086(5) 0.039(4) 0.003(4) 0.001(3) -0.008(4)
    N8 0.041(4) 0.070(5) 0.039(4) 0.008(3) -0.005(3) 0.000(3)
    O1 0.050(4) 0.116(6) 0.055(4) 0.016(4) -0.002(3) -0.015(4)
    O2 0.048(3) 0.106(5) 0.049(4) 0.006(3) -0.002(3) 0.006(3)
    O3 0.049(4) 0.166(7) 0.056(4) 0.010(4) -0.015(3) -0.018(4)
    O4 0.069(4) 0.110(5) 0.070(5) 0.019(4) -0.010(4) -0.010(4)
    O5 0.083(5) 0.166(8) 0.102(6) -0.027(5) 0.005(5) 0.039(6)
    C1 0.050(5) 0.059(5) 0.046(5) 0.011(4) -0.007(4) -0.013(4)
    C2 0.058(5) 0.086(6) 0.031(4) 0.015(5) 0.009(4) 0.001(4)
    C3 0.043(5) 0.088(6) 0.041(5) 0.012(4) 0.002(4) -0.017(4)
    C4 0.036(4) 0.046(4) 0.044(4) 0.007(3) -0.006(4) -0.011(4)
    C5 0.050(5) 0.059(5) 0.041(5) 0.004(4) -0.001(4) -0.001(4)
    C6 0.042(4) 0.061(5) 0.042(5) 0.001(4) 0.000(4) 0.001(4)
    C7 0.052(5) 0.074(6) 0.036(5) 0.005(4) -0.014(4) 0.001(4)
    C8 0.051(5) 0.063(6) 0.038(5) 0.006(4) -0.003(4) 0.002(4)
    C9 0.046(5) 0.071(6) 0.036(5) -0.001(4) -0.005(4) 0.005(4)
    C10 0.041(4) 0.063(5) 0.057(6) -0.003(4) -0.012(4) 0.010(5)
    C11 0.061(6) 0.099(8) 0.042(5) -0.009(5) -0.016(5) 0.001(5)
    C12 0.072(7) 0.090(7) 0.034(5) -0.010(5) -0.007(4) 0.009(4)
    C13 0.055(5) 0.090(7) 0.041(5) 0.015(5) -0.008(4) -0.003(5)
    C14 0.052(6) 0.073(6) 0.052(6) 0.002(5) -0.017(4) 0.000(4)
    C15 0.047(5) 0.096(7) 0.042(5) 0.005(5) -0.009(4) 0.000(5)
    C16 0.065(6) 0.106(7) 0.034(5) 0.001(5) -0.011(5) -0.006(5)
    C17 0.046(5) 0.064(5) 0.051(5) 0.003(4) -0.009(4) -0.010(4)
    C18 0.045(5) 0.102(7) 0.037(5) 0.000(5) -0.009(4) -0.006(5)
    C19 0.050(5) 0.089(6) 0.039(5) -0.009(5) -0.009(4) 0.000(4)
    C20 0.067(6) 0.083(7) 0.058(6) 0.013(5) -0.016(5) -0.006(5)
    C21 0.083(8) 0.055(5) 0.048(6) 0.015(5) -0.024(5) -0.010(4)
    C22 0.054(6) 0.079(6) 0.059(6) 0.012(5) -0.008(5) -0.015(5)
    C23 0.053(6) 0.070(6) 0.080(7) 0.012(5) -0.017(5) -0.018(5)
    C24 0.085(8) 0.076(7) 0.056(6) 0.016(6) -0.023(5) -0.018(5)
    C25 0.092(8) 0.071(7) 0.065(7) 0.022(6) -0.015(6) -0.003(5)
    C26 0.086(7) 0.064(6) 0.057(6) 0.020(5) -0.020(5) -0.010(5)
    C27 0.062(6) 0.080(7) 0.059(6) -0.007(5) -0.007(5) -0.004(5)
    C28 0.046(6) 0.087(8) 0.092(8) 0.012(5) 0.005(5) -0.022(7)
    C29 0.083(7) 0.103(9) 0.066(7) 0.047(7) -0.018(6) -0.034(6)
    C30 0.054(5) 0.075(6) 0.057(6) 0.011(5) -0.018(4) -0.010(5)
    C31 0.043(4) 0.064(5) 0.044(4) -0.002(4) -0.009(4) -0.008(5)
    C32 0.045(5) 0.067(5) 0.040(5) -0.002(4) -0.013(4) -0.001(4)
    C33 0.070(6) 0.062(6) 0.043(5) -0.006(5) -0.018(4) 0.003(4)
    C34 0.054(6) 0.077(7) 0.064(6) -0.003(5) 0.006(5) 0.022(5)
    C35 0.053(5) 0.099(8) 0.064(6) 0.000(5) 0.007(5) 0.017(6)
    C36 0.069(6) 0.081(7) 0.055(6) 0.003(5) 0.003(5) -0.002(5)
    C37 0.093(7) 0.059(5) 0.079(7) -0.001(5) -0.013(6) -0.004(5)
    C38 0.106(9) 0.069(7) 0.081(8) 0.000(6) -0.018(7) 0.002(6)
    C39 0.155(17) 0.21(2) 0.201(19) -0.031(14) 0.026(15) 0.014(17)
_geom_special_details
;
All e.s.d.'s (except the e.s.d. in the dihedral angle between two l.s. planes)
are estimated using the full covariance matrix. The cell e.s.d.'s are taken
into account individually in the estimation of e.s.d.'s in distances, angles
and torsion angles; correlations between e.s.d.'s in cell parameters are only
used when they are defined by crystal symmetry. An approximate (isotropic)
treatment of cell e.s.d.'s is used for estimating e.s.d.'s involving l.s.
planes.
;
loop_
    _geom_bond_atom_site_label_1
    _geom_bond_atom_site_label_2
    _geom_bond_site_symmetry_2
    _geom_bond_distance
    _geom_bond_publ_flag
    Co1 N8 . 2.170(7) y
    Co1 N7 . 2.170(7) y
    Co1 N1 . 2.217(6) y
    Co1 N4 . 2.235(7) y
    Co1 Cl1 . 2.401(2) y
    Co1 Cl2 . 2.419(2) y
    Cl3 C10 . 1.704(8) ?
    Cl4 C12 . 1.740(9) ?
    Cl5 C23 . 1.721(10) ?
    Cl6 C25 . 1.736(11) ?
    N1 C2 . 1.321(9) ?
    N1 C6 . 1.325(10) ?
    N2 C1 . 1.359(10) ?
    N2 N3 . 1.368(8) y
    N2 H2 . 0.8600 ?
    N3 C7 . 1.273(10) ?
    N4 C15 . 1.327(10) ?
    N4 C19 . 1.344(10) ?
    N5 C14 . 1.351(11) ?
    N5 N6 . 1.389(9) y
    N5 H5 . 0.8600 ?
    N6 C20 . 1.293(11) ?
    N7 C27 . 1.309(11) ?
    N7 C31 . 1.358(10) ?
    N8 C36 . 1.301(10) ?
    N8 C32 . 1.360(10) ?
    O1 C1 . 1.220(9) ?
    O2 C9 . 1.344(9) ?
    O2 H2A . 0.8200 ?
    O3 C14 . 1.209(10) ?
    O4 C22 . 1.329(11) ?
    O4 H4 . 0.8200 ?
    O5 C39 . 1.396(18) ?
    O5 H5A . 0.8200 ?
    C1 C4 . 1.528(11) ?
    C2 C3 . 1.392(11) ?
    C2 H2B . 0.9300 ?
    C3 C4 . 1.378(10) ?
    C3 H3 . 0.9300 ?
    C4 C5 . 1.382(10) ?
    C5 C6 . 1.370(10) ?
    C5 H5B . 0.9300 ?
    C6 H6 . 0.9300 ?
    C7 C8 . 1.435(11) ?
    C7 H7 . 0.9300 ?
    C8 C13 . 1.383(11) ?
    C8 C9 . 1.418(11) ?
    C9 C10 . 1.408(11) ?
    C10 C11 . 1.370(12) ?
    C11 C12 . 1.382(13) ?
    C11 H11 . 0.9300 ?
    C12 C13 . 1.343(12) ?
    C13 H13 . 0.9300 ?
    C14 C17 . 1.501(11) ?
    C15 C16 . 1.389(11) ?
    C15 H15 . 0.9300 ?
    C16 C17 . 1.378(11) ?
    C16 H16 . 0.9300 ?
    C17 C18 . 1.390(11) ?
    C18 C19 . 1.376(11) ?
    C18 H18 . 0.9300 ?
    C19 H19 . 0.9300 ?
    C20 C21 . 1.465(12) ?
    C20 H20 . 0.9300 ?
    C21 C26 . 1.345(13) ?
    C21 C22 . 1.393(13) ?
    C22 C23 . 1.407(12) ?
    C23 C24 . 1.383(14) ?
    C24 C25 . 1.321(14) ?
    C24 H24 . 0.9300 ?
    C25 C26 . 1.365(13) ?
    C26 H26 . 0.9300 ?
    C27 C28 . 1.393(12) ?
    C27 H27 . 0.9300 ?
    C28 C29 . 1.377(14) ?
    C28 H28 . 0.9300 ?
    C29 C30 . 1.382(12) ?
    C29 H29 . 0.9300 ?
    C30 C31 . 1.413(11) ?
    C30 C37 . 1.426(12) ?
    C31 C32 . 1.412(11) ?
    C32 C33 . 1.412(11) ?
    C33 C34 . 1.386(12) ?
    C33 C38 . 1.424(12) ?
    C34 C35 . 1.350(12) ?
    C34 H34 . 0.9300 ?
    C35 C36 . 1.411(12) ?
    C35 H35 . 0.9300 ?
    C36 H36 . 0.9300 ?
    C37 C38 . 1.374(14) ?
    C37 H37 . 0.9300 ?
    C38 H38 . 0.9300 ?
    C39 H39A . 0.9600 ?
    C39 H39B . 0.9600 ?
    C39 H39C . 0.9600 ?
loop_
    _geom_angle_atom_site_label_1
    _geom_angle_atom_site_label_2
    _geom_angle_atom_site_label_3
    _geom_angle_site_symmetry_1
    _geom_angle_site_symmetry_3
    _geom_angle
    _geom_angle_publ_flag
    N8 Co1 N7 . . 76.3(3) y
    N8 Co1 N1 . . 87.0(2) y
    N7 Co1 N1 . . 91.8(2) y
    N8 Co1 N4 . . 87.5(2) y
    N7 Co1 N4 . . 88.0(2) y
    N1 Co1 N4 . . 174.4(3) y
    N8 Co1 Cl1 . . 95.86(19) y
    N7 Co1 Cl1 . . 171.9(2) y
    N1 Co1 Cl1 . . 90.04(17) y
    N4 Co1 Cl1 . . 89.40(17) y
    N8 Co1 Cl2 . . 166.75(19) y
    N7 Co1 Cl2 . . 90.4(2) y
    N1 Co1 Cl2 . . 93.95(18) y
    N4 Co1 Cl2 . . 91.69(19) y
    Cl1 Co1 Cl2 . . 97.36(9) y
    C2 N1 C6 . . 117.5(7) ?
    C2 N1 Co1 . . 119.3(5) ?
    C6 N1 Co1 . . 123.1(5) ?
    C1 N2 N3 . . 116.1(7) ?
    C1 N2 H2 . . 122.0 ?
    N3 N2 H2 . . 122.0 ?
    C7 N3 N2 . . 118.9(7) ?
    C15 N4 C19 . . 117.6(7) ?
    C15 N4 Co1 . . 121.9(5) ?
    C19 N4 Co1 . . 120.3(5) ?
    C14 N5 N6 . . 116.5(7) ?
    C14 N5 H5 . . 121.7 ?
    N6 N5 H5 . . 121.7 ?
    C20 N6 N5 . . 115.2(8) ?
    C27 N7 C31 . . 117.8(8) ?
    C27 N7 Co1 . . 128.3(6) ?
    C31 N7 Co1 . . 113.8(5) ?
    C36 N8 C32 . . 117.9(7) ?
    C36 N8 Co1 . . 128.2(6) ?
    C32 N8 Co1 . . 113.9(5) ?
    C9 O2 H2A . . 109.5 ?
    C22 O4 H4 . . 109.5 ?
    C39 O5 H5A . . 109.5 ?
    O1 C1 N2 . . 122.5(7) ?
    O1 C1 C4 . . 121.5(7) ?
    N2 C1 C4 . . 116.0(7) ?
    N1 C2 C3 . . 123.4(8) ?
    N1 C2 H2B . . 118.3 ?
    C3 C2 H2B . . 118.3 ?
    C4 C3 C2 . . 118.2(7) ?
    C4 C3 H3 . . 120.9 ?
    C2 C3 H3 . . 120.9 ?
    C3 C4 C5 . . 118.4(7) ?
    C3 C4 C1 . . 115.8(7) ?
    C5 C4 C1 . . 125.8(7) ?
    C6 C5 C4 . . 119.0(7) ?
    C6 C5 H5B . . 120.5 ?
    C4 C5 H5B . . 120.5 ?
    N1 C6 C5 . . 123.5(7) ?
    N1 C6 H6 . . 118.3 ?
    C5 C6 H6 . . 118.3 ?
    N3 C7 C8 . . 120.6(8) ?
    N3 C7 H7 . . 119.7 ?
    C8 C7 H7 . . 119.7 ?
    C13 C8 C9 . . 118.8(7) ?
    C13 C8 C7 . . 121.2(8) ?
    C9 C8 C7 . . 120.0(7) ?
    O2 C9 C10 . . 118.6(7) ?
    O2 C9 C8 . . 123.3(7) ?
    C10 C9 C8 . . 118.1(7) ?
    C11 C10 C9 . . 120.9(8) ?
    C11 C10 Cl3 . . 119.3(7) ?
    C9 C10 Cl3 . . 119.8(7) ?
    C10 C11 C12 . . 119.5(8) ?
    C10 C11 H11 . . 120.3 ?
    C12 C11 H11 . . 120.3 ?
    C13 C12 C11 . . 121.0(8) ?
    C13 C12 Cl4 . . 121.7(8) ?
    C11 C12 Cl4 . . 117.4(7) ?
    C12 C13 C8 . . 121.7(8) ?
    C12 C13 H13 . . 119.1 ?
    C8 C13 H13 . . 119.1 ?
    O3 C14 N5 . . 123.0(8) ?
    O3 C14 C17 . . 122.4(8) ?
    N5 C14 C17 . . 114.5(8) ?
    N4 C15 C16 . . 122.7(8) ?
    N4 C15 H15 . . 118.6 ?
    C16 C15 H15 . . 118.6 ?
    C17 C16 C15 . . 119.3(8) ?
    C17 C16 H16 . . 120.3 ?
    C15 C16 H16 . . 120.3 ?
    C16 C17 C18 . . 118.3(7) ?
    C16 C17 C14 . . 125.4(8) ?
    C18 C17 C14 . . 116.3(8) ?
    C19 C18 C17 . . 118.5(8) ?
    C19 C18 H18 . . 120.7 ?
    C17 C18 H18 . . 120.7 ?
    N4 C19 C18 . . 123.5(8) ?
    N4 C19 H19 . . 118.3 ?
    C18 C19 H19 . . 118.3 ?
    N6 C20 C21 . . 120.4(9) ?
    N6 C20 H20 . . 119.8 ?
    C21 C20 H20 . . 119.8 ?
    C26 C21 C22 . . 120.1(9) ?
    C26 C21 C20 . . 119.3(10) ?
    C22 C21 C20 . . 120.5(9) ?
    O4 C22 C21 . . 123.8(8) ?
    O4 C22 C23 . . 119.7(9) ?
    C21 C22 C23 . . 116.4(9) ?
    C24 C23 C22 . . 121.4(9) ?
    C24 C23 Cl5 . . 120.1(8) ?
    C22 C23 Cl5 . . 118.5(8) ?
    C25 C24 C23 . . 119.5(9) ?
    C25 C24 H24 . . 120.2 ?
    C23 C24 H24 . . 120.2 ?
    C24 C25 C26 . . 120.5(11) ?
    C24 C25 Cl6 . . 119.0(8) ?
    C26 C25 Cl6 . . 120.5(9) ?
    C21 C26 C25 . . 122.0(11) ?
    C21 C26 H26 . . 119.0 ?
    C25 C26 H26 . . 119.0 ?
    N7 C27 C28 . . 124.7(9) ?
    N7 C27 H27 . . 117.7 ?
    C28 C27 H27 . . 117.7 ?
    C29 C28 C27 . . 117.7(9) ?
    C29 C28 H28 . . 121.2 ?
    C27 C28 H28 . . 121.2 ?
    C28 C29 C30 . . 119.9(9) ?
    C28 C29 H29 . . 120.0 ?
    C30 C29 H29 . . 120.0 ?
    C29 C30 C31 . . 118.1(9) ?
    C29 C30 C37 . . 123.3(10) ?
    C31 C30 C37 . . 118.5(8) ?
    N7 C31 C32 . . 118.0(7) ?
    N7 C31 C30 . . 121.8(8) ?
    C32 C31 C30 . . 120.2(8) ?
    N8 C32 C31 . . 117.7(7) ?
    N8 C32 C33 . . 121.8(8) ?
    C31 C32 C33 . . 120.4(8) ?
    C34 C33 C32 . . 118.4(9) ?
    C34 C33 C38 . . 122.8(9) ?
    C32 C33 C38 . . 118.9(9) ?
    C35 C34 C33 . . 119.1(9) ?
    C35 C34 H34 . . 120.5 ?
    C33 C34 H34 . . 120.5 ?
    C34 C35 C36 . . 119.3(9) ?
    C34 C35 H35 . . 120.3 ?
    C36 C35 H35 . . 120.3 ?
    N8 C36 C35 . . 123.4(9) ?
    N8 C36 H36 . . 118.3 ?
    C35 C36 H36 . . 118.3 ?
    C38 C37 C30 . . 121.2(9) ?
    C38 C37 H37 . . 119.4 ?
    C30 C37 H37 . . 119.4 ?
    C37 C38 C33 . . 120.6(10) ?
    C37 C38 H38 . . 119.7 ?
    C33 C38 H38 . . 119.7 ?
    O5 C39 H39A . . 109.5 ?
    O5 C39 H39B . . 109.5 ?
    H39A C39 H39B . . 109.5 ?
    O5 C39 H39C . . 109.5 ?
    H39A C39 H39C . . 109.5 ?
    H39B C39 H39C . . 109.5 ?
loop_
    _geom_torsion_atom_site_label_1
    _geom_torsion_atom_site_label_2
    _geom_torsion_atom_site_label_3
    _geom_torsion_atom_site_label_4
    _geom_torsion_site_symmetry_1
    _geom_torsion_site_symmetry_2
    _geom_torsion_site_symmetry_3
    _geom_torsion_site_symmetry_4
    _geom_torsion
    _geom_torsion_publ_flag
    N8 Co1 N1 C2 . . . . -126.7(6) ?
    N7 Co1 N1 C2 . . . . -50.5(6) ?
    N4 Co1 N1 C2 . . . . -138(2) ?
    Cl1 Co1 N1 C2 . . . . 137.5(6) ?
    Cl2 Co1 N1 C2 . . . . 40.1(6) ?
    N8 Co1 N1 C6 . . . . 51.9(6) ?
    N7 Co1 N1 C6 . . . . 128.1(6) ?
    N4 Co1 N1 C6 . . . . 40(3) ?
    Cl1 Co1 N1 C6 . . . . -43.9(6) ?
    Cl2 Co1 N1 C6 . . . . -141.3(6) ?
    C1 N2 N3 C7 . . . . 178.4(7) ?
    N8 Co1 N4 C15 . . . . 136.9(7) ?
    N7 Co1 N4 C15 . . . . 60.5(7) ?
    N1 Co1 N4 C15 . . . . 148(2) ?
    Cl1 Co1 N4 C15 . . . . -127.2(6) ?
    Cl2 Co1 N4 C15 . . . . -29.9(6) ?
    N8 Co1 N4 C19 . . . . -48.3(6) ?
    N7 Co1 N4 C19 . . . . -124.7(6) ?
    N1 Co1 N4 C19 . . . . -37(3) ?
    Cl1 Co1 N4 C19 . . . . 47.6(6) ?
    Cl2 Co1 N4 C19 . . . . 145.0(6) ?
    C14 N5 N6 C20 . . . . -170.0(8) ?
    N8 Co1 N7 C27 . . . . 179.8(8) ?
    N1 Co1 N7 C27 . . . . 93.3(7) ?
    N4 Co1 N7 C27 . . . . -92.3(7) ?
    Cl1 Co1 N7 C27 . . . . -164.0(10) ?
    Cl2 Co1 N7 C27 . . . . -0.6(7) ?
    N8 Co1 N7 C31 . . . . -3.9(5) ?
    N1 Co1 N7 C31 . . . . -90.4(5) ?
    N4 Co1 N7 C31 . . . . 84.0(6) ?
    Cl1 Co1 N7 C31 . . . . 12.3(17) ?
    Cl2 Co1 N7 C31 . . . . 175.6(5) ?
    N7 Co1 N8 C36 . . . . -175.4(7) ?
    N1 Co1 N8 C36 . . . . -82.8(7) ?
    N4 Co1 N8 C36 . . . . 96.1(7) ?
    Cl1 Co1 N8 C36 . . . . 6.9(7) ?
    Cl2 Co1 N8 C36 . . . . -177.2(6) ?
    N7 Co1 N8 C32 . . . . 3.5(5) ?
    N1 Co1 N8 C32 . . . . 96.0(5) ?
    N4 Co1 N8 C32 . . . . -85.1(5) ?
    Cl1 Co1 N8 C32 . . . . -174.2(5) ?
    Cl2 Co1 N8 C32 . . . . 1.6(11) ?
    N3 N2 C1 O1 . . . . -3.2(11) ?
    N3 N2 C1 C4 . . . . 179.1(6) ?
    C6 N1 C2 C3 . . . . -2.0(12) ?
    Co1 N1 C2 C3 . . . . 176.7(7) ?
    N1 C2 C3 C4 . . . . -0.5(14) ?
    C2 C3 C4 C5 . . . . 1.7(13) ?
    C2 C3 C4 C1 . . . . -179.2(7) ?
    O1 C1 C4 C3 . . . . -5.7(12) ?
    N2 C1 C4 C3 . . . . 172.0(8) ?
    O1 C1 C4 C5 . . . . 173.3(8) ?
    N2 C1 C4 C5 . . . . -9.0(11) ?
    C3 C4 C5 C6 . . . . -0.5(12) ?
    C1 C4 C5 C6 . . . . -179.5(7) ?
    C2 N1 C6 C5 . . . . 3.4(12) ?
    Co1 N1 C6 C5 . . . . -175.3(6) ?
    C4 C5 C6 N1 . . . . -2.1(12) ?
    N2 N3 C7 C8 . . . . 178.5(7) ?
    N3 C7 C8 C13 . . . . -179.8(9) ?
    N3 C7 C8 C9 . . . . -1.9(12) ?
    C13 C8 C9 O2 . . . . -179.8(8) ?
    C7 C8 C9 O2 . . . . 2.3(12) ?
    C13 C8 C9 C10 . . . . 1.5(12) ?
    C7 C8 C9 C10 . . . . -176.5(7) ?
    O2 C9 C10 C11 . . . . 179.7(8) ?
    C8 C9 C10 C11 . . . . -1.5(12) ?
    O2 C9 C10 Cl3 . . . . 0.1(11) ?
    C8 C9 C10 Cl3 . . . . 178.9(6) ?
    C9 C10 C11 C12 . . . . 0.2(13) ?
    Cl3 C10 C11 C12 . . . . 179.7(7) ?
    C10 C11 C12 C13 . . . . 1.3(14) ?
    C10 C11 C12 Cl4 . . . . -178.3(7) ?
    C11 C12 C13 C8 . . . . -1.3(15) ?
    Cl4 C12 C13 C8 . . . . 178.3(7) ?
    C9 C8 C13 C12 . . . . -0.1(14) ?
    C7 C8 C13 C12 . . . . 177.8(8) ?
    N6 N5 C14 O3 . . . . 4.1(14) ?
    N6 N5 C14 C17 . . . . -177.0(7) ?
    C19 N4 C15 C16 . . . . 1.3(13) ?
    Co1 N4 C15 C16 . . . . 176.3(7) ?
    N4 C15 C16 C17 . . . . -2.7(14) ?
    C15 C16 C17 C18 . . . . 2.2(13) ?
    C15 C16 C17 C14 . . . . -177.8(8) ?
    O3 C14 C17 C16 . . . . -178.4(9) ?
    N5 C14 C17 C16 . . . . 2.6(13) ?
    O3 C14 C17 C18 . . . . 1.6(13) ?
    N5 C14 C17 C18 . . . . -177.4(8) ?
    C16 C17 C18 C19 . . . . -0.6(13) ?
    C14 C17 C18 C19 . . . . 179.4(8) ?
    C15 N4 C19 C18 . . . . 0.4(13) ?
    Co1 N4 C19 C18 . . . . -174.7(7) ?
    C17 C18 C19 N4 . . . . -0.7(14) ?
    N5 N6 C20 C21 . . . . 179.9(7) ?
    N6 C20 C21 C26 . . . . -179.7(9) ?
    N6 C20 C21 C22 . . . . 2.0(13) ?
    C26 C21 C22 O4 . . . . -175.7(9) ?
    C20 C21 C22 O4 . . . . 2.5(14) ?
    C26 C21 C22 C23 . . . . 1.5(13) ?
    C20 C21 C22 C23 . . . . 179.7(8) ?
    O4 C22 C23 C24 . . . . 176.4(9) ?
    C21 C22 C23 C24 . . . . -0.8(13) ?
    O4 C22 C23 Cl5 . . . . -4.0(12) ?
    C21 C22 C23 Cl5 . . . . 178.8(6) ?
    C22 C23 C24 C25 . . . . -0.8(14) ?
    Cl5 C23 C24 C25 . . . . 179.6(7) ?
    C23 C24 C25 C26 . . . . 1.9(15) ?
    C23 C24 C25 Cl6 . . . . -176.6(7) ?
    C22 C21 C26 C25 . . . . -0.5(13) ?
    C20 C21 C26 C25 . . . . -178.7(8) ?
    C24 C25 C26 C21 . . . . -1.2(14) ?
    Cl6 C25 C26 C21 . . . . 177.2(7) ?
    C31 N7 C27 C28 . . . . 2.1(13) ?
    Co1 N7 C27 C28 . . . . 178.3(7) ?
    N7 C27 C28 C29 . . . . -0.6(15) ?
    C27 C28 C29 C30 . . . . -1.2(14) ?
    C28 C29 C30 C31 . . . . 1.3(13) ?
    C28 C29 C30 C37 . . . . -176.2(9) ?
    C27 N7 C31 C32 . . . . -179.4(7) ?
    Co1 N7 C31 C32 . . . . 3.9(9) ?
    C27 N7 C31 C30 . . . . -2.0(12) ?
    Co1 N7 C31 C30 . . . . -178.7(6) ?
    C29 C30 C31 N7 . . . . 0.3(12) ?
    C37 C30 C31 N7 . . . . 177.9(8) ?
    C29 C30 C31 C32 . . . . 177.6(7) ?
    C37 C30 C31 C32 . . . . -4.8(12) ?
    C36 N8 C32 C31 . . . . 176.3(7) ?
    Co1 N8 C32 C31 . . . . -2.7(9) ?
    C36 N8 C32 C33 . . . . -4.4(11) ?
    Co1 N8 C32 C33 . . . . 176.6(6) ?
    N7 C31 C32 N8 . . . . -0.9(11) ?
    C30 C31 C32 N8 . . . . -178.3(7) ?
    N7 C31 C32 C33 . . . . 179.8(7) ?
    C30 C31 C32 C33 . . . . 2.4(12) ?
    N8 C32 C33 C34 . . . . 2.3(12) ?
    C31 C32 C33 C34 . . . . -178.4(8) ?
    N8 C32 C33 C38 . . . . -178.6(8) ?
    C31 C32 C33 C38 . . . . 0.7(12) ?
    C32 C33 C34 C35 . . . . 1.2(13) ?
    C38 C33 C34 C35 . . . . -177.8(9) ?
    C33 C34 C35 C36 . . . . -2.5(14) ?
    C32 N8 C36 C35 . . . . 3.1(12) ?
    Co1 N8 C36 C35 . . . . -178.1(6) ?
    C34 C35 C36 N8 . . . . 0.3(14) ?
    C29 C30 C37 C38 . . . . -178.3(9) ?
    C31 C30 C37 C38 . . . . 4.3(14) ?
    C30 C37 C38 C33 . . . . -1.3(15) ?
    C34 C33 C38 C37 . . . . 177.8(9) ?
    C32 C33 C38 C37 . . . . -1.2(14) ?
loop_
    _geom_hbond_atom_site_label_D
    _geom_hbond_atom_site_label_H
    _geom_hbond_atom_site_label_A
    _geom_hbond_site_symmetry_A
    _geom_hbond_distance_DH
    _geom_hbond_distance_HA
    _geom_hbond_distance_DA
    _geom_hbond_angle_DHA
    N2 H2 Cl1 2_564 0.86 2.56 3.280(7) 142.1
    N5 H5 O5 . 0.86 1.91 2.739(11) 161.6
    O2 H2A N3 . 0.82 1.85 2.562(8) 145.3
    O4 H4 N6 . 0.82 1.88 2.592(9) 145.4
    O5 H5A Cl2 2_565 0.82 2.24 3.052(9) 170.9
