# Supplementary material for: Dichlorido[N′-(3,5-dichloro-2-hydroxy­benzyl­idene)pyridine-4-carbohydrazide-κN](1,10-phenanthroline-κ2 N,N′)cobalt(II) methanol monosolvate
Source: Acta Crystallogr Sect E Struct Rep Online. 2009 Nov 18;65(Pt 12):m1594. doi: 10.1107/S1600536809047680 (PMC2972077; doi:10.1107/S1600536809047680)
Supplement: Supplementary file 2 [file e-65-m1594-Isup2.hkl]

#
# h,k,l, Fc-squared, Fo-squared, sigma(Fo-squared) and status flag
#
data_I
_shelx_title ' 080620b in Pna2(1)'
_shelx_refln_list_code          4
_shelx_F_calc_maximum      766.44
_exptl_crystal_F_000      1956.00
_reflns_d_resolution_high  0.8406
 
loop_
 _symmetry_equiv_pos_as_xyz
 'x, y, z'
 '-x, -y, z+1/2'
 'x+1/2, -y+1/2, z'
 '-x+1/2, y+1/2, z+1/2'
 
_cell_length_a    20.7973
_cell_length_b    14.1641
_cell_length_c    13.7952
_cell_angle_alpha  90.000
_cell_angle_beta   90.000
_cell_angle_gamma  90.000
 
_shelx_F_squared_multiplier     1.000
 
loop_
 _refln_index_h
 _refln_index_k
 _refln_index_l
 _refln_F_squared_calc
 _refln_F_squared_meas
 _refln_F_squared_sigma
 _refln_observed_status
   5   2 -15      425.81      556.15    136.30 o
   6   2 -15       26.43      -48.68     97.36 o
   7   2 -15      318.78      377.86    121.09 o
   8   2 -15       16.00      -73.63     87.01 o
   9   2 -15       98.17      132.04    107.09 o
   4   3 -15      186.55       56.59     94.31 o
   5   3 -15      164.98      191.06    103.44 o
   6   3 -15      232.81      222.70    123.52 o
   7   3 -15       73.99       23.73     96.75 o
   8   3 -15       96.09       25.56     91.27 o
   9   3 -15       40.71       12.17    104.66 o
   4   4 -15        5.84     -105.87     70.58 o
   5   4 -15       15.71      -38.33     83.36 o
   6   4 -15       90.15       41.38     92.49 o
   7   4 -15      168.10       58.41     99.18 o
   8   4 -15       34.79      -29.21    101.62 o
   4   5 -15       40.91        9.74     79.71 o
   5   5 -15       38.39       53.55     97.96 o
   6   5 -15       37.87      -15.21     90.05 o
   4   6 -15       24.31        6.08     69.37 o
   4   1 -14      138.05       55.98     88.84 o
   5   1 -14      337.92      222.70    104.05 o
   6   1 -14       24.20      -16.43     79.10 o
   7   1 -14      341.01      299.98    107.70 o
   8   1 -14      193.42      203.84    109.53 o
   9   1 -14      764.10      819.62    156.38 o
  10   1 -14       51.18      -35.29     91.27 o
   4   2 -14       36.39        0.00     82.14 o
   5   2 -14      310.86      213.58    112.57 o
   6   2 -14       49.85       -7.30     88.23 o
   7   2 -14      260.66      178.28     98.57 o
   8   2 -14       48.58       35.90     90.66 o
   9   2 -14      379.96      194.10    103.44 o
  10   2 -14       12.03      -54.15     77.89 o
  11   2 -14      208.30      202.01    116.22 o
  12   2 -14       11.76      -87.62     85.19 o
   3   3 -14      148.13       62.67     87.01 o
   4   3 -14        6.05      -97.96     71.19 o
   5   3 -14       70.73        8.52     94.31 o
   6   3 -14       45.79      -69.37     88.84 o
   7   3 -14      349.49      337.70    116.22 o
   8   3 -14       57.00       37.12     88.23 o
   9   3 -14      250.80      212.97    107.09 o
  10   3 -14       26.10      -46.85     76.67 o
  11   3 -14       47.60      -45.03     91.88 o
  12   3 -14       35.91       -9.74     97.96 o
   3   4 -14       19.73       55.98     88.23 o
   4   4 -14      391.39      433.84    127.17 o
   5   4 -14       20.77       45.03     84.58 o
   6   4 -14      400.50      307.28    113.79 o
   7   4 -14       14.80      -14.60     90.05 o
   8   4 -14        3.84      110.74     96.75 o
   9   4 -14       11.41      -52.33     82.75 o
  10   4 -14      329.39      212.36    108.92 o
  11   4 -14        4.17        1.83     87.01 o
   3   5 -14      358.32      243.39    104.66 o
   4   5 -14       34.01       31.03     81.54 o
   5   5 -14      308.55      307.89    121.70 o
   6   5 -14       35.98      -63.28     86.40 o
   7   5 -14      280.86      433.24    124.74 o
   8   5 -14       42.52       24.34     94.31 o
   9   5 -14      351.84      170.98    101.62 o
  10   5 -14       15.33       41.38     96.14 o
   3   6 -14       21.22      -29.21     55.98 o
   4   6 -14       10.14       29.82     76.06 o
   5   6 -14       93.42       66.93     72.41 o
   6   6 -14       19.68      -23.12     85.80 o
   7   6 -14       65.43       19.47     89.45 o
   8   6 -14       46.34      -77.89     76.06 o
   9   6 -14      184.57       82.14     91.88 o
   3   7 -14       54.38        9.13     58.41 o
   4   7 -14       28.30        4.87     59.02 o
   5   7 -14       37.85       31.03     58.41 o
   6   7 -14        0.09     -114.09     76.06 o
   7   7 -14       25.78      -57.81     97.96 o
   3   8 -14       53.41       12.17     59.02 o
   4   8 -14      106.78       44.42     59.63 o
   5   8 -14       48.54       -9.13     60.85 o
   4   0 -13     1074.14      991.82    147.86 o
   6   0 -13      550.86      603.61    127.78 o
   8   0 -13      340.76      222.70     94.92 o
   3   1 -13      269.47      211.14     96.14 o
   4   1 -13      710.78      730.17    140.56 o
   5   1 -13       18.32      -21.91     87.62 o
   6   1 -13      619.85      738.69    133.86 o
   7   1 -13      112.13      109.53     91.88 o
   8   1 -13       70.47       -9.74     85.80 o
   9   1 -13       42.99       55.37     95.53 o
  10   1 -13      450.77      302.41    105.87 o
  11   1 -13       41.09      -97.96     72.41 o
  12   1 -13       24.84     -104.66     76.06 o
  13   1 -13       26.62        8.52     90.05 o
  14   1 -13       72.12       43.20     94.92 o
  15   1 -13       20.95      -30.42     76.67 o
   3   2 -13      164.03       63.28     77.28 o
   4   2 -13       25.29      -45.64     82.75 o
   5   2 -13      641.09      556.15    135.08 o
   6   2 -13       25.98       -1.22     84.58 o
   7   2 -13      757.37      772.16    145.43 o
   8   2 -13        5.08      -55.37     68.76 o
  10   2 -13       34.96       69.97     79.10 o
  11   2 -13      223.40       87.01    101.62 o
  12   2 -13       49.34      -48.07     83.97 o
  13   2 -13      102.42        1.22     94.92 o
  14   2 -13       17.50        1.22     92.49 o
   2   3 -13      648.06      532.42    127.17 o
   3   3 -13       18.12      -79.10     71.80 o
   4   3 -13      895.57      784.33    141.78 o
   5   3 -13      451.43      374.21    115.00 o
   6   3 -13      889.76      878.64    149.08 o
   7   3 -13       25.93       59.02     87.62 o
   8   3 -13      247.36      293.29    115.61 o
   9   3 -13      287.92      257.39    102.83 o
  10   3 -13      360.18      246.43    102.83 o
  11   3 -13      103.58       29.21     91.27 o
  12   3 -13       27.87       58.41     93.71 o
  13   3 -13      160.83      164.90     96.14 o
  14   3 -13       25.66       -8.52     88.23 o
   2   4 -13      481.98      535.46    136.91 o
   3   4 -13       79.78      -52.94     75.45 o
   4   4 -13      430.64      455.75    129.00 o
   5   4 -13      272.35       89.45    108.31 o
   6   4 -13      266.26      157.60    102.83 o
   7   4 -13      351.69      307.89    112.57 o
   8   4 -13      207.54      242.17    106.48 o
   9   4 -13      168.78       99.79    104.05 o
  10   4 -13      173.93      105.27     90.05 o
  11   4 -13       75.43      -58.41     78.49 o
  12   4 -13       99.29       27.99     81.54 o
  13   4 -13        4.50      -47.46     85.80 o
   2   5 -13     1182.66      955.31    155.16 o
   3   5 -13        6.85       51.11     85.19 o
   4   5 -13      496.09      411.33    118.04 o
   5   5 -13      100.66       49.90     96.14 o
   6   5 -13      217.09      104.05     97.96 o
   7   5 -13       66.18       18.25     91.88 o
   8   5 -13        3.45      -42.59     76.06 o
   9   5 -13       41.40      -13.39     77.89 o
  10   5 -13       97.08       29.21     86.40 o
  11   5 -13       14.02      -96.75     64.50 o
  12   5 -13       26.97      -62.06     79.10 o
  13   5 -13       22.95       18.25     88.84 o
   2   6 -13       12.49       55.98     73.63 o
   3   6 -13      256.93      166.72     90.05 o
   4   6 -13       71.51        1.22     67.54 o
   5   6 -13      314.26      183.15    107.70 o
   6   6 -13      193.96      170.37    105.87 o
   7   6 -13      248.80       80.32     93.71 o
   8   6 -13       18.97      -35.29     73.02 o
   9   6 -13      258.36      139.34    112.57 o
  10   6 -13      102.64       26.77     83.97 o
  11   6 -13      175.41       27.99     98.57 o
  12   6 -13       58.72      -51.72     74.23 o
   2   7 -13      337.54      223.92     87.62 o
   3   7 -13       97.32       -8.52     56.59 o
   4   7 -13      321.93      259.82     93.10 o
   5   7 -13       18.56        7.91     96.75 o
   6   7 -13       74.62       38.94     97.96 o
   7   7 -13       50.78     -123.22     82.14 o
   8   7 -13       19.74      -75.45     78.49 o
   9   7 -13       96.75       59.02     94.31 o
  10   7 -13       77.82      -45.03     74.84 o
  11   7 -13        9.27      -93.71     81.54 o
   2   8 -13        8.44      -10.34     48.68 o
   3   8 -13      184.07      112.57     68.15 o
   4   8 -13       18.69       -4.26     48.07 o
   5   8 -13       32.14      -52.94     91.88 o
   6   8 -13       57.87      -57.20     96.14 o
   7   8 -13        9.10       10.34     97.36 o
   8   8 -13       90.50        4.26     97.36 o
   9   8 -13       15.27       40.77     96.14 o
   2   9 -13      216.66       69.97     60.85 o
   3   9 -13        7.65       31.64     57.20 o
   4   9 -13       90.99        0.61     43.81 o
   5   9 -13       37.74       35.90    100.40 o
   6   9 -13      130.49       73.63    102.83 o
   7   9 -13       28.70      -43.20     97.96 o
   3  10 -13       64.33       10.95     46.24 o
   4   0 -12     1393.48     1566.83    142.38 o
   6   0 -12     2628.27     2629.23    166.72 o
   8   0 -12     1660.77     1780.40    145.43 o
  10   0 -12      999.72      968.09    146.64 o
  12   0 -12     1128.68     1275.98    138.12 o
  14   0 -12      446.24      231.83    114.39 o
   2   1 -12     1678.62     1455.48    131.43 o
   3   1 -12      599.82      528.77    115.61 o
   4   1 -12      502.66      404.68     74.06 o
   5   1 -12     2391.03     2158.21    105.44 o
   6   1 -12      311.33      438.78     77.01 o
   7   1 -12      788.98      805.81     92.25 o
   8   1 -12      124.57       70.28     57.34 o
   9   1 -12     1418.46     1382.46    133.86 o
  10   1 -12      146.26       83.36     95.53 o
  11   1 -12       74.38       71.80     85.80 o
  12   1 -12      125.88       48.68     76.67 o
  13   1 -12       22.96      -32.86     81.54 o
  14   1 -12       47.97       57.81     82.75 o
  15   1 -12       72.98       83.36     88.23 o
  16   1 -12      276.03      251.30    113.18 o
   2   2 -12       68.32       13.99     82.75 o
   3   2 -12       35.61       66.32     81.54 o
   4   2 -12        0.90      -10.95     73.02 o
   5   2 -12      842.09      707.05    131.43 o
   6   2 -12      275.41      247.04     98.57 o
   7   2 -12      199.71       59.02     90.05 o
   8   2 -12      464.78      550.06    119.26 o
   9   2 -12      297.92      101.62     88.84 o
  10   2 -12      233.42      147.25     99.79 o
  11   2 -12      327.04      363.87    111.35 o
  12   2 -12        9.93      -60.85     65.11 o
  13   2 -12        5.21      -20.69     76.06 o
  14   2 -12      107.48       28.60     87.01 o
  15   2 -12      134.32      177.07     98.57 o
  16   2 -12      110.72       71.19     88.23 o
   2   3 -12      588.43      746.60    141.78 o
   3   3 -12      318.92      433.84    115.00 o
   4   3 -12     1132.30     1094.65    153.94 o
   5   3 -12      733.72     1055.10    158.20 o
   6   3 -12      384.54      606.65    134.47 o
   7   3 -12      168.06      264.69    107.70 o
   8   3 -12       64.23      -39.55     71.19 o
   9   3 -12      481.13      494.08    120.48 o
  10   3 -12       86.00       57.20     79.71 o
  11   3 -12       59.67      132.04     97.96 o
  12   3 -12       43.02        0.00     82.14 o
  13   3 -12      108.00      237.31    112.57 o
  14   3 -12       84.54       79.71     87.62 o
  15   3 -12       53.69      -37.73     88.23 o
  16   3 -12      158.29       59.63     90.66 o
   1   4 -12       18.54        7.91     82.75 o
   2   4 -12       51.20       -1.22     74.84 o
   3   4 -12      681.45      607.26    136.30 o
   4   4 -12     1027.75     1094.65    157.60 o
   5   4 -12      133.98      207.49     97.36 o
   6   4 -12     2059.81     1993.98    168.55 o
   7   4 -12       28.03      183.76     96.14 o
   8   4 -12     1292.15     1289.36    140.56 o
   9   4 -12        6.98       15.21     74.23 o
  10   4 -12      239.12      226.35     96.14 o
  11   4 -12       14.63      -47.46     66.93 o
  12   4 -12      383.92      273.21    107.09 o
  13   4 -12        4.89      -99.79     77.89 o
  14   4 -12      148.72      138.73     95.53 o
  15   4 -12        1.53      -26.77     73.63 o
   1   5 -12      427.97      216.01     98.57 o
   2   5 -12     1839.96     1635.59    151.51 o
   3   5 -12      912.45      913.93    142.99 o
   4   5 -12      518.18      418.63    114.39 o
   5   5 -12     1242.44     1168.88    170.98 o
   6   5 -12       97.42       20.08     80.93 o
   7   5 -12      398.85      281.72    111.35 o
   8   5 -12      100.42       93.10     83.36 o
   9   5 -12      595.25      450.88    123.52 o
  10   5 -12      157.33      122.91     90.66 o
  11   5 -12      204.87      -40.77     75.45 o
  12   5 -12      391.99      299.98    112.57 o
  13   5 -12      135.95      -29.82     75.45 o
  14   5 -12       19.98       40.16     83.36 o
  15   5 -12       63.90       41.38     90.05 o
   1   6 -12      303.36      206.88     83.36 o
   2   6 -12      210.68      130.21     88.84 o
   3   6 -12      335.66      174.02     91.27 o
   4   6 -12        6.73      -15.21     77.28 o
   5   6 -12      372.17      327.36    115.00 o
   6   6 -12       38.40      -36.51     77.89 o
   7   6 -12      143.42      197.75    104.05 o
   8   6 -12      110.07      156.99     96.14 o
   9   6 -12      362.51      151.51    101.62 o
  10   6 -12       32.99      -60.24     75.45 o
  11   6 -12       93.06        3.65     77.28 o
  12   6 -12       15.34        1.83     82.75 o
  13   6 -12      282.69      135.08    110.13 o
  14   6 -12        4.16      -25.56     75.45 o
   1   7 -12      206.34      170.37     80.93 o
   2   7 -12      521.39      254.95     91.88 o
   3   7 -12      155.40       83.97     69.37 o
   4   7 -12       44.48      -16.43     92.49 o
   5   7 -12      251.09      165.51    116.22 o
   6   7 -12       64.77       51.11     96.14 o
   7   7 -12       97.35     -106.79     71.19 o
   8   7 -12      129.30      118.04     93.71 o
   9   7 -12       99.52        1.22     85.19 o
  10   7 -12       47.65      -29.82     86.40 o
  11   7 -12       17.60       48.07     94.31 o
  12   7 -12      184.46       97.96     95.53 o
  13   7 -12        3.13      -64.50     71.80 o
   1   8 -12      155.46      125.35     76.67 o
   2   8 -12       54.22       33.47     57.81 o
   3   8 -12      298.98      107.70     74.84 o
   4   8 -12      492.69      491.04    138.73 o
   5   8 -12      133.96       77.28    101.62 o
   6   8 -12      350.30      214.79    118.65 o
   7   8 -12        1.72      -38.94     93.10 o
   8   8 -12      280.76      216.01    111.35 o
   9   8 -12       51.16      -39.55     87.62 o
  10   8 -12      115.43       98.57    102.83 o
  11   8 -12      126.37       29.82     95.53 o
  12   8 -12      157.15      156.99     98.57 o
   2   9 -12      113.06       -5.48     46.85 o
   3   9 -12      530.50      153.94     73.63 o
   4   9 -12      506.54      558.58    144.21 o
   5   9 -12      261.10      244.00    121.09 o
   6   9 -12       59.04      -21.30     97.96 o
   7   9 -12       67.63        2.43     85.19 o
   8   9 -12       35.67       31.03     88.23 o
   9   9 -12      114.15      180.11    110.74 o
  10   9 -12      118.35       -7.91    109.53 o
   2  10 -12       94.58       45.64     48.07 o
   3  10 -12       97.04       33.47     50.50 o
   4  10 -12        9.38        1.22     36.51 o
   5  10 -12       81.50      -38.33    101.01 o
   6  10 -12       58.02     -137.82     91.88 o
   7  10 -12       45.94      -15.82    104.66 o
   8  10 -12       68.73     -122.30     91.27 o
   2  11 -12       45.59       -4.26     42.59 o
   3  11 -12       29.03       -2.43     44.42 o
   4  11 -12      144.10       13.39     40.77 o
   2   0 -11      189.09      113.79     74.23 o
   4   0 -11     7704.79     7685.67    262.25 o
   6   0 -11      685.28      646.20    115.61 o
   8   0 -11      927.44      909.06    128.39 o
  10   0 -11      648.16      627.34    119.26 o
  12   0 -11      220.34      100.40     93.10 o
  14   0 -11      403.51      268.95    115.00 o
  16   0 -11     1150.27     1050.23    166.72 o
  18   0 -11       52.09        4.26     78.49 o
   2   1 -11     2478.22     2304.91    151.51 o
   3   1 -11      386.30      465.55     73.52 o
   4   1 -11     3326.06     3101.39    117.94 o
   5   1 -11      238.83      286.68    132.04 o
   6   1 -11     4565.54     4216.30    140.23 o
   7   1 -11       77.49       -5.41     48.80 o
   8   1 -11       37.20       35.54     52.48 o
   9   1 -11      319.19      311.99     76.36 o
  10   1 -11      306.70      259.89     67.74 o
  11   1 -11       58.80      -33.72     51.10 o
  12   1 -11      120.29       67.77     66.32 o
  13   1 -11      144.14      210.24     70.89 o
  15   1 -11      133.95       15.82     92.49 o
  16   1 -11      557.03      718.00    141.78 o
  17   1 -11       29.77       40.16     82.14 o
  18   1 -11      139.83      110.13    109.53 o
   1   2 -11      958.97     1165.84    154.55 o
   2   2 -11       69.45       57.20     80.32 o
   3   2 -11      615.48      743.38     83.25 o
   4   2 -11      256.47      228.25     61.74 o
   5   2 -11     3788.65     3455.54    124.96 o
   6   2 -11      138.71       99.23     55.66 o
   7   2 -11      928.93      992.04     94.73 o
   8   2 -11       50.37       52.94     83.36 o
   9   2 -11      850.32      665.67    124.74 o
  10   2 -11       45.39       10.34     71.80 o
  11   2 -11     1354.80     1201.74    127.78 o
  12   2 -11       68.46       36.51     86.40 o
  13   2 -11      491.92      509.29    127.78 o
  14   2 -11       33.39       -9.13     68.15 o
  15   2 -11        4.66       67.54     83.36 o
  16   2 -11        1.58       94.92     84.58 o
  17   2 -11      255.89      183.15    109.53 o
   1   3 -11       33.57      -12.78     77.28 o
   2   3 -11     3882.37     3361.83    188.63 o
   3   3 -11      515.01      310.32    101.62 o
   4   3 -11     1516.38     1577.78    141.17 o
   5   3 -11      990.60     1124.46    122.91 o
   6   3 -11     3948.63     3426.33    195.93 o
   7   3 -11       72.01       76.06     77.89 o
   8   3 -11      113.88       94.92     83.36 o
   9   3 -11      441.54      494.08    114.39 o
  10   3 -11      295.79      188.63    103.44 o
  11   3 -11      109.53       49.90     80.32 o
  12   3 -11      140.73       74.23     85.19 o
  13   3 -11       95.79      104.05     88.23 o
  14   3 -11      141.99       37.73     71.80 o
  15   3 -11      168.40      222.70    102.83 o
  16   3 -11      140.47      141.78     92.49 o
  17   3 -11       34.44      -24.95     88.23 o
   1   4 -11      122.92      157.60     85.80 o
   2   4 -11      103.12      115.00     84.58 o
   3   4 -11       32.03       63.89     80.93 o
   4   4 -11     4444.95     4424.84    222.09 o
   5   4 -11       45.61      116.22     90.66 o
   6   4 -11      894.68      834.83    141.17 o
   7   4 -11       87.91       35.90     85.19 o
   8   4 -11      274.00      152.12     88.84 o
   9   4 -11      223.84      136.30     90.05 o
  10   4 -11       62.44       24.95     71.80 o
  11   4 -11       23.43      -43.20     75.45 o
  12   4 -11       45.40      -35.29     73.02 o
  13   4 -11       54.32        3.65     76.06 o
  14   4 -11        5.39        4.26     74.23 o
  15   4 -11       35.33       24.95     90.66 o
  16   4 -11      171.92       93.10     90.05 o
  17   4 -11       11.77       15.82     76.06 o
   1   5 -11       91.48       -3.65     71.19 o
   2   5 -11     1190.82      967.48    144.82 o
   3   5 -11      173.79      123.52     87.01 o
   4   5 -11     1381.54     1471.30    146.03 o
   5   5 -11      242.40      300.59    104.66 o
   6   5 -11     3194.17     3449.45    210.53 o
   7   5 -11       19.35       48.68     79.10 o
   8   5 -11      437.27      376.04    114.39 o
   9   5 -11      203.76      254.34    108.31 o
  10   5 -11      443.23      409.50    115.00 o
  11   5 -11       41.32      -16.43     77.89 o
  12   5 -11       57.08       34.68     80.32 o
  13   5 -11      113.70       53.55     93.71 o
  14   5 -11       12.18      -66.32     73.02 o
  15   5 -11      102.09      162.46    105.87 o
  16   5 -11        9.50     -106.48     72.41 o
   1   6 -11      194.44      100.40     79.10 o
   2   6 -11      262.53       58.41     77.89 o
   3   6 -11      122.67      116.22     95.53 o
   4   6 -11       71.27       68.76     93.71 o
   5   6 -11     1228.92     1397.67    178.28 o
   6   6 -11      198.95      421.07    120.48 o
   7   6 -11      822.16      823.88    156.38 o
   8   6 -11       12.99      -52.94     79.10 o
   9   6 -11      735.46      879.25    151.51 o
  10   6 -11       34.08       83.97     88.84 o
  11   6 -11      900.51      588.40    131.43 o
  12   6 -11       20.97        3.65     88.23 o
  13   6 -11      242.83      166.72     95.53 o
  14   6 -11       15.13      -76.67     73.02 o
  15   6 -11       14.79      -32.86     74.23 o
  16   6 -11       29.68      -32.25     97.36 o
   1   7 -11       29.29      -26.77     48.07 o
   2   7 -11      957.76      641.33    122.30 o
   3   7 -11      217.28      175.24    101.01 o
   4   7 -11      520.46      815.36    156.99 o
   5   7 -11       62.20        0.61     82.14 o
   6   7 -11     2064.96     2159.48    178.28 o
   7   7 -11      104.91      108.31     90.66 o
   8   7 -11      219.83      161.25    108.92 o
   9   7 -11      194.43      238.52    109.53 o
  10   7 -11      362.60      398.55    118.65 o
  11   7 -11      163.43      240.35    107.70 o
  12   7 -11      295.22      390.03    121.70 o
  13   7 -11      118.16       48.07     89.45 o
  14   7 -11       89.41       79.10     88.23 o
  15   7 -11        4.58      -99.18     79.71 o
   1   8 -11      263.58      144.82     76.67 o
   2   8 -11       58.86      -15.82     59.02 o
   3   8 -11       88.41      218.44    113.18 o
   4   8 -11     1660.75     1764.58    164.90 o
   5   8 -11      151.58      309.71    110.13 o
   6   8 -11      244.72      138.12     99.79 o
   7   8 -11      235.83      154.55    101.01 o
   8   8 -11       73.40       28.60     91.88 o
   9   8 -11      203.35       82.14    103.44 o
  10   8 -11      123.80       53.55     91.88 o
  11   8 -11       37.98       10.34     94.31 o
  12   8 -11       70.16       20.69     89.45 o
  13   8 -11       46.11       42.59     87.01 o
  14   8 -11       32.69       46.85     96.14 o
   1   9 -11      209.86       92.49     60.24 o
   2   9 -11      317.18       94.31     61.46 o
   3   9 -11      397.97      367.52    127.78 o
   4   9 -11      365.30      262.25    116.22 o
   5   9 -11      137.06      -16.43     91.27 o
   6   9 -11      615.83      517.81    140.56 o
   7   9 -11       23.00       15.82     96.14 o
   8   9 -11        9.82       22.51     87.01 o
   9   9 -11       63.29      -39.55    103.44 o
  10   9 -11       11.91      -74.23    104.66 o
  11   9 -11       90.65       31.03     90.66 o
  12   9 -11       26.76       76.67    106.48 o
   1  10 -11      317.35      129.00     74.23 o
   2  10 -11       38.48       34.68     46.85 o
   3  10 -11      131.63       27.99     52.94 o
   4  10 -11      142.78      222.70    118.04 o
   5  10 -11      216.25      247.04    123.52 o
   6  10 -11       64.30       32.86    107.70 o
   7  10 -11       60.14       78.49    108.92 o
   8  10 -11        3.20       34.68    108.92 o
   9  10 -11       10.74      -61.46    104.05 o
  10  10 -11       77.01       41.38    108.92 o
  11  10 -11      165.37      163.07    116.83 o
   2  11 -11      496.36      134.47     71.80 o
   3  11 -11        0.92        6.69     54.76 o
   4  11 -11       34.37      106.48    108.31 o
   5  11 -11       94.41       75.45    109.53 o
   6  11 -11      433.51      571.36    160.03 o
   7  11 -11        4.49       27.38    105.27 o
   8  11 -11        4.19      -57.20     86.40 o
   2  12 -11       48.02       18.25     62.06 o
   3  12 -11       34.34      -42.59     57.81 o
   4  12 -11      151.18       29.82     58.41 o
   5  12 -11       44.44       68.15    122.30 o
   2   0 -10    12879.86    14103.27    349.87 o
   4   0 -10      923.60     1023.46    119.87 o
   6   0 -10     1232.78     1023.46    129.00 o
   8   0 -10     1759.80     1584.47    125.35 o
  10   0 -10      417.56      338.92    107.09 o
  12   0 -10     1881.78     1907.57    153.34 o
  14   0 -10     1881.99     1734.77    155.77 o
  16   0 -10      523.25      385.77    115.61 o
  18   0 -10      115.47       59.02     83.36 o
   1   1 -10     1101.05     1034.41    106.48 o
   2   1 -10      116.63      125.97     49.04 o
   3   1 -10      298.05      447.71     66.79 o
   4   1 -10      280.87      262.58     55.46 o
   5   1 -10      929.69      841.85    136.91 o
   6   1 -10      562.63      662.02     90.66 o
   7   1 -10      443.66      397.21     77.28 o
   8   1 -10      376.43      294.18     64.96 o
   9   1 -10     2077.06     2226.27    104.53 o
  10   1 -10      102.85       19.71     51.15 o
  11   1 -10       23.73       25.56     52.92 o
  12   1 -10      360.81      296.05     70.13 o
  13   1 -10     1254.50     1289.70     94.00 o
  14   1 -10       19.17       58.91     56.72 o
  15   1 -10      169.02      246.08     71.26 o
  16   1 -10      244.87      183.98     69.81 o
  17   1 -10       15.37      -49.45     50.93 o
  18   1 -10       33.04       16.04     57.52 o
  19   1 -10       23.25        7.30     75.45 o
   1   2 -10       50.85       13.39     62.67 o
   2   2 -10      171.77       48.68     70.58 o
   3   2 -10      881.17      868.47     80.36 o
   4   2 -10        1.83      -10.66     38.36 o
   5   2 -10       11.03      -17.97     41.50 o
   6   2 -10       39.33      -16.32     41.32 o
   7   2 -10      253.79      214.22     57.78 o
   8   2 -10       59.96       51.22     47.95 o
   9   2 -10     1160.76     1246.15     88.90 o
  10   2 -10       10.37      -59.45     47.37 o
  11   2 -10      614.87      546.60     79.99 o
  12   2 -10       24.55       17.47     69.97 o
  13   2 -10     1210.70     1228.15     91.39 o
  14   2 -10      117.70        5.48     69.97 o
  15   2 -10      272.09      246.43    110.74 o
  16   2 -10       38.86        2.43     69.97 o
  17   2 -10      278.89      264.69     99.79 o
  18   2 -10        2.48      -27.99     73.02 o
  19   2 -10      113.33      -11.56     77.89 o
   1   3 -10     1247.11     1042.93    110.74 o
   2   3 -10      440.11      542.15    105.87 o
   3   3 -10       21.50       21.91     70.58 o
   4   3 -10      108.78       72.69     44.96 o
   5   3 -10      205.97      182.60     62.06 o
   6   3 -10      154.74      -35.90     65.11 o
   7   3 -10       74.12      -16.43     60.24 o
   8   3 -10      268.00      239.74     88.84 o
   9   3 -10      435.28      400.38    106.48 o
  10   3 -10      146.72       88.23     81.54 o
  11   3 -10      148.98       67.54     77.89 o
  12   3 -10      151.32       88.23     84.58 o
  13   3 -10      428.63      304.24    104.05 o
  14   3 -10       29.04        6.08     83.36 o
  15   3 -10       65.03       86.40     82.14 o
  16   3 -10       90.30      -20.69     83.36 o
  17   3 -10      157.75      141.17     91.27 o
  18   3 -10        0.57      -45.64     71.19 o
  19   3 -10       73.58        0.00     95.53 o
   0   4 -10     1454.61     1678.79    137.52 o
   1   4 -10       90.76      123.52     81.54 o
   2   4 -10     9471.32     9430.17    310.32 o
   3   4 -10      347.75      455.75    108.92 o
   4   4 -10     1230.58     1327.70    127.17 o
   5   4 -10      774.58      897.50    136.30 o
   6   4 -10      103.85      147.86     84.58 o
   7   4 -10       32.71       18.86     71.19 o
   8   4 -10     2029.09     1829.08    147.86 o
   9   4 -10      196.82      132.65     86.40 o
  10   4 -10      185.49      279.29    102.22 o
  11   4 -10      234.65      139.34     89.45 o
  12   4 -10      366.77      422.28    116.83 o
  13   4 -10       17.85       20.08     82.14 o
  14   4 -10      174.18      221.49    111.96 o
  15   4 -10       25.81      -38.94     68.15 o
  16   4 -10      321.58      198.36     95.53 o
  17   4 -10       10.70       60.85     96.14 o
  18   4 -10      219.20       94.31    102.22 o
   1   5 -10     2498.06     1924.61    147.25 o
   2   5 -10       58.40      112.57     78.49 o
   3   5 -10      238.92      177.07     93.71 o
   4   5 -10      716.42      753.90    130.21 o
   5   5 -10     1271.82     1054.49    149.08 o
   6   5 -10      698.81      626.12    126.56 o
   7   5 -10      618.88      465.48    118.04 o
   8   5 -10      387.46      390.03    111.35 o
   9   5 -10     1806.19     1815.09    155.16 o
  10   5 -10      347.61      311.54    101.62 o
  11   5 -10       78.58       59.63     79.71 o
  12   5 -10      313.14      346.22    112.57 o
  13   5 -10      831.12      721.04    149.69 o
  14   5 -10       45.00      -24.34     79.10 o
  15   5 -10      101.56      128.39    103.44 o
  16   5 -10      130.64        1.22     80.32 o
  17   5 -10       81.94       43.81     89.45 o
  18   5 -10       96.99      192.89    106.48 o
   0   6 -10      198.25      139.34     85.80 o
   1   6 -10       13.88      -63.89     58.41 o
   2   6 -10      130.95      115.61     84.58 o
   3   6 -10     1179.47     1190.79    159.42 o
   4   6 -10      143.45       49.29     86.40 o
   5   6 -10      472.09      466.09    121.70 o
   6   6 -10      205.31      273.21    108.31 o
   7   6 -10      147.23       83.36     88.84 o
   8   6 -10      105.92       38.33     75.45 o
   9   6 -10      583.47      518.42    122.30 o
  10   6 -10      196.59       72.41     82.75 o
  11   6 -10       26.00        9.74     70.58 o
  12   6 -10       40.06       74.23     86.40 o
  13   6 -10     1121.24      976.60    162.46 o
  14   6 -10       41.03        6.08     96.75 o
  15   6 -10      226.40      231.22    105.27 o
  16   6 -10      140.37      214.18    107.70 o
  17   6 -10      216.88      187.41    101.62 o
   1   7 -10       71.79      -40.16     57.20 o
   2   7 -10      114.42       28.60     86.40 o
   3   7 -10      285.98      296.94    110.13 o
   4   7 -10      275.96      209.32    104.66 o
   5   7 -10       82.74       -1.83     88.84 o
   6   7 -10      526.63      421.07    123.52 o
   7   7 -10       83.64       18.25     85.19 o
   8   7 -10      165.08      118.65     95.53 o
   9   7 -10      290.39      185.59     99.79 o
  10   7 -10       64.40       11.56     89.45 o
  11   7 -10        2.56      -91.27     74.84 o
  12   7 -10      266.62      280.51    109.53 o
  13   7 -10      240.63      102.83     88.23 o
  14   7 -10       96.31      -79.71     76.06 o
  15   7 -10       21.47      -16.43     79.71 o
  16   7 -10      147.94      149.08    115.61 o
   0   8 -10      316.11      274.42     95.53 o
   1   8 -10      170.25       24.34     65.11 o
   2   8 -10     1496.54     1400.10    143.60 o
   3   8 -10      226.11      226.35    101.62 o
   4   8 -10      100.37      119.87     97.36 o
   5   8 -10      710.28      991.82    160.64 o
   6   8 -10       13.20      -17.04     85.19 o
   7   8 -10       96.08       72.41     91.88 o
   8   8 -10      927.93     1297.27    180.72 o
   9   8 -10       27.70       58.41     95.53 o
  10   8 -10       60.51       23.73     91.27 o
  11   8 -10       90.08       96.75     97.36 o
  12   8 -10      167.39      223.31    116.22 o
  13   8 -10      158.67      117.44     96.14 o
  14   8 -10       60.15      184.98    108.92 o
  15   8 -10       43.42       18.86    102.83 o
   1   9 -10      467.87      300.59     95.53 o
   2   9 -10      146.44       68.76     63.28 o
   3   9 -10      290.66      372.39    121.09 o
   4   9 -10      491.46      554.32    136.30 o
   5   9 -10      906.75     1067.27    165.51 o
   6   9 -10       12.47      -30.42     79.10 o
   7   9 -10      395.70      455.75    133.26 o
   8   9 -10      179.81      272.60    113.79 o
   9   9 -10      652.95      838.48    171.59 o
  10   9 -10       63.51       82.75     94.31 o
  11   9 -10       35.27     -108.92     94.31 o
  12   9 -10        9.55       85.19     99.18 o
  13   9 -10      260.53      346.83    129.61 o
  14   9 -10       70.81      -46.24     87.01 o
   0  10 -10       80.05       81.54     71.80 o
   1  10 -10       15.73       11.84     45.31 o
   2  10 -10      153.85      141.21     55.54 o
   3  10 -10       43.64      -21.02     57.30 o
   4  10 -10       67.87      113.84    109.83 o
   5  10 -10        2.53       28.62     58.07 o
   6  10 -10      135.79      142.44     68.00 o
   7  10 -10        9.03      -60.85     86.40 o
   8  10 -10       52.53       -6.08     85.19 o
   9  10 -10       95.97        1.22     94.92 o
  10  10 -10       17.21        1.22     97.36 o
  11  10 -10       81.51       26.16     97.96 o
  12  10 -10       25.14       62.67     96.75 o
  13  10 -10       77.37     -125.95    103.44 o
   1  11 -10       68.74       46.04     38.23 o
   2  11 -10       24.71       28.94     39.67 o
   3  11 -10       20.08       22.87     41.37 o
   4  11 -10       31.66       39.04     56.64 o
   5  11 -10       13.97      -46.53     60.24 o
   6  11 -10      172.04      224.50     74.26 o
   7  11 -10       71.71      156.38    118.65 o
   8  11 -10       28.18      -34.68     99.79 o
   9  11 -10       37.78       18.25    105.87 o
  10  11 -10        8.23     -139.95     94.31 o
  11  11 -10       21.39      -60.24    101.62 o
   0  12 -10      128.48      150.90     88.84 o
   1  12 -10       14.31       -3.28     42.16 o
   2  12 -10      247.03      161.89     50.35 o
   3  12 -10       43.89       24.53     41.58 o
   4  12 -10       29.97      -26.97     44.17 o
   5  12 -10       85.40        6.85     44.19 o
   6  12 -10       24.38       25.86     64.47 o
   7  12 -10       51.43       57.81    119.26 o
   8  12 -10      117.28       39.55    116.83 o
   1  13 -10      204.42      144.14     58.15 o
   2  13 -10        8.40       11.33     40.27 o
   3  13 -10       69.07      103.41     49.31 o
   4  13 -10       18.48      -21.23     39.04 o
   2   0  -9      973.68     1001.55     92.49 o
   4   0  -9     6431.62     6725.49    220.88 o
   6   0  -9      252.45      156.38     69.97 o
   8   0  -9     1052.01      912.71    100.40 o
  10   0  -9     1905.75     1819.35    133.86 o
  12   0  -9     2559.03     2635.31    164.90 o
  14   0  -9     5733.24     5672.22    250.08 o
  16   0  -9      770.87      576.84    124.13 o
  18   0  -9      102.86       50.50     77.89 o
  20   0  -9       38.45       -1.83     90.66 o
   1   1  -9     2586.31     2233.11    130.82 o
   2   1  -9     2332.43     2404.58     91.49 o
   3   1  -9      890.55      820.00     59.50 o
   4   1  -9     1591.30     1658.04     79.54 o
   5   1  -9     1064.84     1014.80     67.47 o
   6   1  -9      129.88      144.00     52.94 o
   7   1  -9     1080.29     1145.61     72.25 o
   8   1  -9      964.96      993.01    124.13 o
   9   1  -9      607.65      594.10     79.56 o
  10   1  -9      122.11       13.33     55.36 o
  11   1  -9      479.99      651.14    131.43 o
  12   1  -9     2762.78     2950.20    136.60 o
  13   1  -9       97.08      212.45     62.11 o
  14   1  -9      801.85      786.73     92.06 o
  15   1  -9      887.34      725.27     97.29 o
  16   1  -9     1142.91     1188.84    112.51 o
  17   1  -9       42.03       -1.30     51.03 o
  18   1  -9       99.87       75.78     57.87 o
  19   1  -9        3.43      -11.32     58.48 o
  20   1  -9      159.48      113.24     62.26 o
   1   2  -9     7481.73     7632.73    248.26 o
   2   2  -9      483.28      542.23    112.26 o
   3   2  -9     3045.51     2688.75     96.15 o
   4   2  -9     1663.49     1537.58     78.16 o
   5   2  -9     2600.81     2575.80    100.70 o
   6   2  -9      925.88      945.19     64.57 o
   7   2  -9       64.00        4.97     37.80 o
   8   2  -9      156.49      151.31     51.03 o
   9   2  -9     1295.48     1081.61     74.68 o
  10   2  -9      418.79      569.13     80.55 o
  11   2  -9      189.63       57.23     54.83 o
  12   2  -9      655.40      834.90    225.74 o
  13   2  -9      218.10      297.28     69.26 o
  14   2  -9      306.26      382.65     75.72 o
  15   2  -9     1120.91     1312.06    106.37 o
  16   2  -9        3.10       43.89     60.66 o
  17   2  -9      452.33      352.79     79.23 o
  18   2  -9       35.30       52.94     87.01 o
  19   2  -9      118.06       44.42     76.06 o
  20   2  -9       32.85       41.38     82.14 o
   0   3  -9     2448.38     2468.59    148.47 o
   1   3  -9      931.83      988.17    128.39 o
   2   3  -9     5296.22     4960.30    205.67 o
   3   3  -9     2788.05     2610.53    175.55 o
   4   3  -9     1620.29     1640.14     76.46 o
   5   3  -9     1266.28     1117.95     68.28 o
   6   3  -9       94.42       47.28     40.92 o
   7   3  -9     1286.87     1063.46     68.28 o
   8   3  -9      589.17      815.48    149.99 o
   9   3  -9       28.46       -9.92     43.23 o
  10   3  -9      268.33      257.39    102.83 o
  11   3  -9      214.43      222.81     63.59 o
  12   3  -9     1569.11     1686.70    146.03 o
  13   3  -9     1096.34     1117.16    156.38 o
  14   3  -9      497.26      439.32    109.53 o
  15   3  -9      314.79      129.00     90.66 o
  16   3  -9      630.02      515.99    121.09 o
  17   3  -9       67.72      -20.08     63.89 o
  18   3  -9      122.37      129.00     88.23 o
  19   3  -9      292.43       88.84     88.84 o
  20   3  -9      126.93       15.82     91.27 o
   1   4  -9     2094.09     2188.08    143.60 o
   2   4  -9     1042.42     1024.67    105.27 o
   3   4  -9      394.52      503.82     99.18 o
   4   4  -9     2119.93     1878.37    136.91 o
   5   4  -9       33.75       30.42     67.54 o
   6   4  -9     1652.45     1627.07    133.86 o
   7   4  -9       47.57       51.11     73.02 o
   8   4  -9      570.05      522.68    111.35 o
   9   4  -9      130.17       79.71     85.19 o
  10   4  -9      296.07      259.21     99.18 o
  11   4  -9       10.00       -6.08     74.23 o
  12   4  -9      404.03      396.12    107.70 o
  13   4  -9       49.82       31.64     73.02 o
  15   4  -9      367.64      265.30    104.05 o
  16   4  -9      340.51      351.70    115.61 o
  17   4  -9      207.09       34.07     75.45 o
  18   4  -9      118.80      129.00    101.62 o
  19   4  -9       78.67       21.30     71.80 o
   0   5  -9      177.93      211.75     83.97 o
   1   5  -9      366.16      333.45     94.31 o
   2   5  -9      140.39      155.16     80.93 o
   3   5  -9     1389.26     1230.95    119.87 o
   4   5  -9     1176.14     1139.68    117.44 o
   5   5  -9      487.50      334.66     98.57 o
   6   5  -9      925.69      962.00    136.30 o
   7   5  -9       61.35       45.64     77.28 o
   8   5  -9     1936.14     1849.16    147.25 o
   9   5  -9      124.72      153.94     93.10 o
  10   5  -9      441.36      267.12     99.79 o
  11   5  -9       31.74      -12.17     76.67 o
  12   5  -9      894.52      803.19    144.82 o
  13   5  -9       61.62       74.23     84.58 o
  14   5  -9      237.72      115.00     94.92 o
  15   5  -9      588.63      323.71    111.96 o
  16   5  -9       37.07       -9.74     74.23 o
  17   5  -9       26.48      -51.72     70.58 o
  18   5  -9        7.59      -55.37     76.67 o
  19   5  -9      205.51      139.95     94.92 o
   1   6  -9      815.97      853.69    132.04 o
   2   6  -9      244.55      160.64     87.01 o
   3   6  -9      588.11      411.94     99.79 o
   4   6  -9       12.05      -80.32     64.50 o
   5   6  -9     1590.12     1499.29    135.08 o
   6   6  -9        6.51        0.61     68.76 o
   7   6  -9     1298.84     1237.64    128.39 o
   8   6  -9       24.74       -1.22     78.49 o
   9   6  -9     2497.30     2376.10    172.20 o
  10   6  -9      116.61       26.77     87.01 o
  11   6  -9      214.49       90.66     93.10 o
  12   6  -9        9.61        7.91     85.80 o
  13   6  -9       60.78       73.02     93.71 o
  14   6  -9       64.28       41.38     82.14 o
  15   6  -9      222.48      147.86    101.01 o
  16   6  -9        9.64      -94.92     73.02 o
  17   6  -9       52.56       10.34     85.19 o
  18   6  -9       18.79      -57.81     71.80 o
   0   7  -9       29.11        9.74     66.93 o
   1   7  -9      154.62       68.76     75.45 o
   2   7  -9      280.47      131.43     88.84 o
   3   7  -9      319.29      335.88    105.27 o
   4   7  -9      426.06      276.25    106.48 o
   5   7  -9      101.47       93.71     91.88 o
   6   7  -9      530.00      584.14    127.78 o
   7   7  -9       47.10       61.46     88.23 o
   8   7  -9     1113.48     1209.04    133.26 o
   9   7  -9       51.11       -6.69     79.71 o
  10   7  -9      346.02      298.76    109.53 o
  11   7  -9      135.60       55.37     87.01 o
  12   7  -9      678.17     1145.76    170.37 o
  13   7  -9      142.45      175.85    104.66 o
  14   7  -9       91.98       45.03     83.36 o
  15   7  -9      279.04      159.42    107.09 o
  16   7  -9       30.84       42.59     98.57 o
  17   7  -9        2.65      -79.10     73.63 o
   1   8  -9      192.71      154.55     54.85 o
   2   8  -9      160.88       71.56     53.96 o
   3   8  -9      139.69       89.69     57.77 o
   4   8  -9      183.59      193.90     64.73 o
   5   8  -9      885.38     1127.29    105.67 o
   6   8  -9      363.30      377.15     74.75 o
   7   8  -9     1043.71      982.08    154.55 o
   8   8  -9      133.09       61.46     87.62 o
   9   8  -9      516.05      446.01    124.74 o
  10   8  -9       87.06       55.37     82.75 o
  11   8  -9       50.28       21.91     80.32 o
  12   8  -9       10.96       42.59     83.97 o
  13   8  -9       56.14       77.28     96.75 o
  14   8  -9      662.64      920.02    164.90 o
  15   8  -9        1.10       46.85    107.09 o
  16   8  -9      106.21       99.79    104.05 o
  17   8  -9       11.16       -7.30     99.18 o
   0   9  -9      633.87      492.49     81.06 o
   1   9  -9       59.57       47.91     41.09 o
   2   9  -9      326.80      178.71     51.57 o
   3   9  -9      304.05      275.92     59.29 o
   4   9  -9       60.24        2.08     57.78 o
   5   9  -9       22.38        9.88     56.47 o
   6   9  -9      272.50      237.63     74.70 o
   7   9  -9       49.53       47.52     60.21 o
   8   9  -9      246.74      200.19    111.96 o
   9   9  -9      117.12        7.91     97.36 o
  10   9  -9       86.49      116.22     93.10 o
  11   9  -9       98.30      -29.82     82.75 o
  12   9  -9      181.64       51.11     92.49 o
  13   9  -9       47.70       90.66    102.83 o
  14   9  -9      182.01      161.85    105.27 o
  15   9  -9      393.20      446.01    143.60 o
   1  10  -9     1443.91     1372.67     77.96 o
   2  10  -9       13.70      -39.24     42.15 o
   3  10  -9      681.01      766.02     80.47 o
   4  10  -9       39.81      -20.52     43.09 o
   5  10  -9      148.62      138.94     51.61 o
   6  10  -9       40.78       -8.76     58.86 o
   7  10  -9       35.44       39.65     68.15 o
   8  10  -9       47.28      -48.07     82.75 o
   9  10  -9       69.41       93.10     97.96 o
  10  10  -9        3.30      -23.73     86.40 o
  11  10  -9       28.36       35.29     94.92 o
  12  10  -9       15.81      -16.43     94.31 o
  13  10  -9       90.98       36.51    106.48 o
  14  10  -9       28.72       -6.08    114.39 o
   0  11  -9      595.52      644.64     92.21 o
   1  11  -9       14.94        3.94     38.37 o
   2  11  -9      695.72      577.31     70.55 o
   3  11  -9       29.22       44.71     48.87 o
   4  11  -9      368.55      356.07     67.26 o
   5  11  -9       13.49      -21.19     43.51 o
   6  11  -9       27.46      -40.82     45.27 o
   7  11  -9       11.34      -70.93     47.29 o
   8  11  -9       16.17      -95.53     82.75 o
   9  11  -9       19.66     -118.04     88.84 o
  10  11  -9       15.59      -28.60     90.05 o
  11  11  -9       39.06     -147.86    100.40 o
  12  11  -9      170.72      494.69    149.08 o
   1  12  -9      286.41      184.78     52.94 o
   2  12  -9       11.30       -1.11     40.05 o
   3  12  -9      131.12       28.06     44.98 o
   4  12  -9       31.70      -14.52     43.16 o
   5  12  -9       54.87       35.67     47.63 o
   6  12  -9      109.00      110.69     53.21 o
   7  12  -9       13.57      -17.28     49.99 o
   8  12  -9        1.07      -36.28     62.72 o
   9  12  -9      109.91      -31.03    113.18 o
  10  12  -9        1.86      -65.72    105.87 o
   0  13  -9       17.26       53.55     73.02 o
   1  13  -9       13.78      -55.53     37.02 o
   2  13  -9       32.52       -1.47     41.90 o
   3  13  -9        4.70       38.67     41.24 o
   4  13  -9       10.39      -29.84     43.57 o
   5  13  -9       32.37        2.44     55.07 o
   6  13  -9        7.08      -33.21     44.42 o
   7  13  -9        0.70      -38.93     73.93 o
   1  14  -9       49.88      -26.16     43.34 o
   2  14  -9        1.82      -18.66     42.72 o
   2   0  -8     6346.34     5961.85    191.67 o
   4   0  -8     1151.49     1229.73     91.27 o
   6   0  -8      284.15      225.14     67.54 o
   8   0  -8     3449.75     3734.22    170.37 o
  10   0  -8     4976.47     5457.43    213.58 o
  12   0  -8     5587.16     5207.95    220.88 o
  14   0  -8     1342.31     1399.50    131.43 o
  16   0  -8      441.71      385.77    113.79 o
  18   0  -8       87.25       14.60     65.72 o
  20   0  -8      190.81      276.25    100.40 o
   1   1  -8     6388.72     6217.04    138.77 o
   2   1  -8      553.29      498.20     58.24 o
   3   1  -8      220.65      115.53     38.90 o
   4   1  -8      243.73      231.92     47.91 o
   5   1  -8     2198.58     2276.83     87.66 o
   6   1  -8      778.59      763.33     62.48 o
   7   1  -8      921.68      859.49     60.88 o
   8   1  -8      442.85      479.84     62.98 o
   9   1  -8     1327.04     1147.01     74.65 o
  10   1  -8      210.30      281.44     66.93 o
  11   1  -8      721.46      927.02     92.18 o
  12   1  -8     5185.50     5122.51    154.64 o
  13   1  -8     2109.55     2050.98    161.55 o
  14   1  -8      504.96      653.35    114.70 o
  15   1  -8      510.72      600.74     95.84 o
  16   1  -8      408.02      264.10     72.10 o
  17   1  -8       88.62       15.34     51.85 o
  18   1  -8      181.95      108.26     63.26 o
  19   1  -8      122.30       64.53     51.83 o
  20   1  -8      124.74      109.73     64.01 o
  21   1  -8       53.80       63.74     58.15 o
   0   2  -8     1549.46     1568.65    110.74 o
   1   2  -8     1829.62     1454.26    109.53 o
   2   2  -8      701.91      596.01     59.49 o
   3   2  -8     1368.31     1185.16     63.42 o
   4   2  -8      119.92       62.97     48.98 o
   5   2  -8     3838.83     3585.12    106.64 o
   6   2  -8      373.51      272.98     50.48 o
   7   2  -8      473.02      523.18     62.39 o
   8   2  -8      368.47      408.63     62.46 o
   9   2  -8     1582.19     1432.13     79.25 o
  10   2  -8      163.65       69.76     51.11 o
  11   2  -8     1106.91     1217.17     80.53 o
  12   2  -8        4.25       95.93     52.04 o
  13   2  -8     1542.77     1629.53     95.71 o
  14   2  -8       64.37       74.21     53.65 o
  15   2  -8       58.39       32.87     51.17 o
  16   2  -8       78.33       67.70     70.28 o
  17   2  -8        3.30       -3.97     49.36 o
  18   2  -8       27.68       23.68     54.60 o
  19   2  -8       43.15       36.79     53.35 o
  20   2  -8       16.65      -24.09     48.70 o
  21   2  -8        9.59       63.95     64.57 o
   1   3  -8     6613.83     6242.36    219.05 o
   2   3  -8      653.16      716.18    104.05 o
   3   3  -8      829.97      773.77    139.95 o
   4   3  -8      214.13      166.08     42.52 o
   5   3  -8     1141.05      984.95    112.26 o
   6   3  -8      479.16      515.85     62.98 o
   7   3  -8      668.30      780.30     71.58 o
   8   3  -8      327.40      248.39     55.56 o
   9   3  -8      947.09      909.33     85.23 o
  10   3  -8       22.21       55.68     45.90 o
  11   3  -8      590.42      676.74     81.78 o
  12   3  -8     1181.54     1171.98     80.98 o
  13   3  -8      599.02      568.92     81.87 o
  14   3  -8      109.40       83.85     56.00 o
  15   3  -8      253.36      224.48     71.20 o
  16   3  -8      386.26      163.14     65.83 o
  17   3  -8       67.83       38.94     79.10 o
  18   3  -8       60.69      -30.42     79.71 o
  19   3  -8      127.02      112.57     91.27 o
  20   3  -8       68.95        8.52     76.67 o
  21   3  -8      141.95       75.45     82.14 o
   0   4  -8     2494.45     2774.65    153.34 o
   1   4  -8      268.98      309.02     59.99 o
   2   4  -8     7305.69     6974.97    240.35 o
   3   4  -8       29.06       57.81     62.67 o
   4   4  -8      953.58      926.67     57.47 o
   5   4  -8       28.49       18.40     32.96 o
   6   4  -8      450.04      344.35     50.09 o
   7   4  -8      142.45       78.75     49.90 o
   8   4  -8      922.66      867.42     69.37 o
   9   4  -8      143.27       62.05     44.30 o
  10   4  -8      724.77      906.02    133.86 o
  11   4  -8      191.11      192.28     92.49 o
  12   4  -8     1358.17     1238.86    129.61 o
  13   4  -8      285.35      311.54    102.83 o
  14   4  -8      713.22      872.56    144.82 o
  15   4  -8       50.58      -11.56     67.54 o
  16   4  -8      512.78      357.18    113.18 o
  17   4  -8       64.12      -24.95     73.63 o
  18   4  -8      243.10      198.36     99.18 o
  19   4  -8       33.39       52.33     93.71 o
  20   4  -8      197.27      139.34     91.27 o
   1   5  -8     4033.97     3985.58    132.95 o
   2   5  -8      384.25      507.47    101.62 o
   3   5  -8      812.34      934.62    103.44 o
   4   5  -8      483.71      591.44    107.70 o
   5   5  -8     2313.13     2416.26    151.51 o
   6   5  -8      122.21      113.79     74.23 o
   7   5  -8      144.37      231.83     87.01 o
   8   5  -8        0.15      -83.97     56.59 o
   9   5  -8      464.97      386.99    106.48 o
  10   5  -8     1392.88     1477.38    138.73 o
  11   5  -8      426.48      691.84    133.86 o
  12   5  -8     1040.19     1049.01    155.16 o
  13   5  -8     1367.93     1296.06    137.52 o
  14   5  -8      601.51      713.74    133.86 o
  15   5  -8      797.79      694.88    138.12 o
  16   5  -8      579.50      275.64    108.31 o
  17   5  -8      261.84      255.56    103.44 o
  18   5  -8      303.94      128.39     91.88 o
  19   5  -8      327.79      303.02    122.30 o
  20   5  -8      183.30      102.83     93.10 o
   0   6  -8      564.05      695.49    116.22 o
   1   6  -8      716.61      682.21     80.03 o
   2   6  -8     1551.97     1610.03    127.78 o
   3   6  -8      374.89      321.88     93.10 o
   4   6  -8      258.35      270.77     92.49 o
   5   6  -8     2522.35     2601.85    162.46 o
   6   6  -8      116.91       67.54     74.84 o
   7   6  -8      133.06       32.25     77.28 o
   8   6  -8       97.44       82.14     81.54 o
   9   6  -8      378.95      453.32    108.92 o
  10   6  -8      181.91      241.57    104.66 o
  11   6  -8      366.42      267.73    105.87 o
  12   6  -8      204.75      173.42    100.40 o
  13   6  -8     1416.69     1443.92    149.08 o
  14   6  -8      114.15      228.18     99.79 o
  15   6  -8       59.92      -64.50     66.32 o
  16   6  -8      216.06      116.83     93.71 o
  17   6  -8      131.47       94.92     94.92 o
  18   6  -8       59.41      -46.85     79.10 o
  19   6  -8       52.72      -15.21     84.58 o
   1   7  -8      487.13      432.19     49.00 o
   2   7  -8       18.84      -13.66     39.94 o
   3   7  -8       60.99       16.77     43.79 o
   4   7  -8      261.61      250.48     79.71 o
   5   7  -8      149.58      122.46     53.15 o
   6   7  -8      253.61      146.92     71.19 o
   7   7  -8      758.97      902.37     93.10 o
   8   7  -8      117.86       22.71     94.01 o
   9   7  -8      411.61      618.82    127.78 o
  10   7  -8       33.58       43.20     87.62 o
  11   7  -8      602.57      849.43    151.51 o
  12   7  -8      512.77      532.42    132.04 o
  13   7  -8      435.96      328.58    115.61 o
  14   7  -8       80.81       27.38     92.49 o
  15   7  -8       66.61      -53.55     80.93 o
  16   7  -8      177.82       63.28     99.18 o
  17   7  -8       22.39     -100.40     75.45 o
  18   7  -8       53.90      -35.90     82.14 o
  19   7  -8        4.25       -4.26     99.79 o
   0   8  -8      337.41      346.90     68.02 o
   1   8  -8      213.44      185.76     42.45 o
   2   8  -8     1374.96     1193.01     71.04 o
   3   8  -8      230.41      206.60     51.56 o
   4   8  -8      489.14      519.44     64.75 o
   5   8  -8        2.62      -57.35     39.14 o
   6   8  -8      349.31      299.59     68.26 o
   7   8  -8        3.19        7.51     48.82 o
   8   8  -8      847.69      957.88     96.63 o
   9   8  -8       46.47      127.17     93.10 o
  10   8  -8      728.94      792.85    145.43 o
  11   8  -8       89.25       52.33     97.36 o
  12   8  -8      520.74      557.36    135.69 o
  13   8  -8      321.12      292.07    113.18 o
  14   8  -8      102.89      108.92    102.83 o
  15   8  -8       93.22       73.02    108.92 o
  16   8  -8       11.48      -22.51     92.49 o
  17   8  -8       75.05       73.63    107.09 o
  18   8  -8       19.83       20.08     97.96 o
   1   9  -8      344.80      362.11     49.21 o
   2   9  -8       57.80       30.99     42.99 o
   3   9  -8       88.42       43.52     43.57 o
   4   9  -8      183.48      130.63     51.19 o
   5   9  -8     1267.12     1244.58     73.28 o
   6   9  -8       88.75       70.19     46.95 o
   7   9  -8      663.81      767.87     77.11 o
   8   9  -8      232.45      263.29     70.93 o
   9   9  -8      458.68      512.34    129.00 o
  10   9  -8      145.44      202.01    107.09 o
  11   9  -8      170.40      141.17    107.70 o
  12   9  -8      179.78      316.41    113.79 o
  13   9  -8      296.17      538.50    138.12 o
  14   9  -8       27.35      138.12    115.61 o
  15   9  -8      192.63      452.10    142.38 o
  16   9  -8       53.39      212.97    116.83 o
  17   9  -8       69.39       48.68    125.95 o
   0  10  -8       25.61       51.31     56.75 o
   1  10  -8       54.67       45.85     45.27 o
   2  10  -8      327.49      386.60     62.08 o
   3  10  -8      155.99      129.34     51.42 o
   4  10  -8      164.90      191.00     54.97 o
   5  10  -8       30.24       -0.10     46.20 o
   6  10  -8      341.52      382.39     64.73 o
   7  10  -8      204.14      204.64     57.38 o
   8  10  -8      756.84      821.06     82.61 o
   9  10  -8      128.08      121.77     71.11 o
  10  10  -8      116.68       76.67     93.71 o
  11  10  -8       73.37       21.30     85.19 o
  12  10  -8       27.62       47.46     94.31 o
  13  10  -8      236.07      223.92    123.52 o
  14  10  -8       16.62       17.65    111.35 o
  15  10  -8       31.85      155.77    121.70 o
   1  11  -8      167.36       86.40     67.69 o
   2  11  -8       70.86       24.51     45.13 o
   3  11  -8        9.56       11.38     44.06 o
   4  11  -8       53.53      -20.76     41.00 o
   5  11  -8        1.93      -28.30     40.43 o
   6  11  -8       22.46      -30.96     46.77 o
   7  11  -8       42.12      -10.15     45.38 o
   8  11  -8        7.76      -72.58     50.95 o
   9  11  -8       18.59       37.22     69.06 o
  10  11  -8       23.59       40.14     72.41 o
  11  11  -8      158.71      139.34    109.53 o
  12  11  -8      138.18      152.12    117.44 o
  13  11  -8       47.52      -18.86     99.79 o
  14  11  -8        0.60      -87.01    103.44 o
   0  12  -8      224.99      425.20     84.29 o
   1  12  -8       25.60        4.16     39.08 o
   2  12  -8      334.73      294.00     60.05 o
   3  12  -8       61.49      -17.19     38.42 o
   4  12  -8       55.73       93.41     47.70 o
   5  12  -8      120.80       59.00     48.40 o
   6  12  -8        1.59      -45.24     44.11 o
   7  12  -8       37.54       30.26     48.99 o
   8  12  -8       59.18       70.77     81.54 o
   9  12  -8        1.57      -26.96     63.15 o
  10  12  -8      220.25      176.16     79.53 o
  11  12  -8       24.88       -0.33     71.42 o
  12  12  -8       92.43       41.38    105.27 o
   1  13  -8      537.72      476.83     99.05 o
   2  13  -8       45.37       38.01     44.42 o
   3  13  -8      159.29       97.75     48.12 o
   4  13  -8       27.54       22.80     45.48 o
   5  13  -8      175.72      143.69     55.63 o
   6  13  -8       79.66       43.16     51.50 o
   7  13  -8       25.96      -30.52     44.74 o
   8  13  -8       15.35      -34.32     67.68 o
   9  13  -8       14.51      140.56     83.22 o
  10  13  -8       69.05       33.47     81.54 o
   0  14  -8       45.24       45.03     69.37 o
   1  14  -8        9.37       -1.12     46.86 o
   2  14  -8       57.58       28.67     45.80 o
   3  14  -8       21.09       -4.63     43.83 o
   4  14  -8       16.00       -8.04     49.65 o
   5  14  -8       13.55      -19.47     43.28 o
   6  14  -8        9.01        7.63     48.21 o
   2   0  -7     2175.49     2173.48    107.70 o
   4   0  -7     8302.98     9484.33    242.17 o
   6   0  -7     5280.53     5362.50    184.98 o
   8   0  -7     1144.71     1078.83     91.88 o
  10   0  -7     7795.75     7837.79    250.69 o
  12   0  -7      509.61      655.94    118.04 o
  14   0  -7      294.22      382.73    102.83 o
  16   0  -7       10.52      -57.20     60.24 o
  18   0  -7      213.19       15.82     70.58 o
  20   0  -7       38.54      -18.25     66.32 o
  22   0  -7       72.07       32.86     69.97 o
   0   1  -7     6265.80     5166.58    175.24 o
   1   1  -7     2055.34     2094.81     74.49 o
   2   1  -7     5689.15     5181.54    118.33 o
   3   1  -7     2059.32     2163.19     76.46 o
   4   1  -7     3588.44     4255.10    207.19 o
   5   1  -7      163.36      171.67     42.57 o
   6   1  -7     2396.11     2324.30    116.52 o
   7   1  -7      308.44      197.93     46.35 o
   8   1  -7     1651.76     1697.92    139.34 o
   9   1  -7      121.42       77.94     40.88 o
  10   1  -7     3445.62     3481.07    116.11 o
  11   1  -7     2731.10     2681.62    109.32 o
  12   1  -7      698.89      812.67    168.24 o
  13   1  -7     2610.70     2502.56    135.99 o
  14   1  -7      193.51      168.60     59.15 o
  15   1  -7      123.10       81.65     85.19 o
  16   1  -7       85.86      102.52     59.96 o
  17   1  -7      156.53      198.41     61.74 o
  18   1  -7      266.67      188.93     62.82 o
  19   1  -7       26.57      -21.30     62.06 o
  20   1  -7      203.39      103.50     64.47 o
  21   1  -7        4.38       -2.39     54.21 o
  22   1  -7       26.01       50.68     55.62 o
   1   2  -7      819.39      774.59     76.67 o
   2   2  -7      336.72      403.45     67.85 o
   3   2  -7      469.23      580.80     67.54 o
   4   2  -7      260.36      142.19     37.17 o
   5   2  -7     3455.36     3439.60     98.49 o
   6   2  -7       17.53       -4.72     31.40 o
   7   2  -7     1619.71     1762.81     77.10 o
   8   2  -7      146.23      106.69     41.24 o
   9   2  -7     1437.84     1425.34     76.58 o
  10   2  -7      440.66      503.43     67.65 o
  11   2  -7     2998.91     3131.04    114.16 o
  12   2  -7      140.09      116.02     65.41 o
  13   2  -7     1673.61     1504.18     90.94 o
  14   2  -7       39.73      -36.77     47.18 o
  15   2  -7     1582.66     1687.99     99.42 o
  16   2  -7        5.01      -47.16     43.03 o
  17   2  -7      424.06      532.06     86.56 o
  18   2  -7       14.04      -11.37     47.98 o
  19   2  -7       13.23      -31.20     46.05 o
  20   2  -7       33.00       10.15     54.53 o
  21   2  -7       23.56       26.41     52.67 o
  22   2  -7       14.33      -24.53     58.72 o
   0   3  -7    10157.15    10594.19    279.29 o
   1   3  -7     1827.47     1727.42     80.44 o
   2   3  -7     7833.27     8103.30    146.31 o
   3   3  -7     1594.67     1517.13     63.56 o
   4   3  -7     1138.36     1082.74     56.64 o
   5   3  -7     1912.88     1892.20     82.14 o
   6   3  -7     1888.13     1782.59     72.92 o
   7   3  -7      150.45      152.58     59.33 o
   8   3  -7      922.52      948.32     62.18 o
   9   3  -7       25.63       48.73     39.18 o
  10   3  -7      343.26      314.42     56.69 o
  11   3  -7     1067.37      996.72     77.33 o
  12   3  -7      415.71      512.34    110.44 o
  13   3  -7      881.24      817.08     91.34 o
  14   3  -7      696.21      678.35     84.98 o
  15   3  -7      106.62       34.29     55.05 o
  16   3  -7      452.98      553.32     82.75 o
  17   3  -7      151.24      122.24     60.79 o
  18   3  -7      252.88      356.48     76.53 o
  19   3  -7      186.71       59.42     63.01 o
  20   3  -7      266.12      172.47     68.15 o
  21   3  -7       87.08       99.75     58.73 o
   1   4  -7     2488.77     2301.42    189.84 o
   2   4  -7     2407.60     2243.45    131.43 o
   3   4  -7      989.46      858.82     48.56 o
   4   4  -7     2420.64     2392.85     87.62 o
   5   4  -7      149.79       94.96     36.12 o
   6   4  -7     5308.02     5762.90    127.15 o
   7   4  -7      112.90      103.39     37.71 o
   8   4  -7      101.32       99.58     40.70 o
   9   4  -7       28.10       14.45     37.25 o
  10   4  -7      995.64     1112.50     84.27 o
  11   4  -7      346.75      345.83     60.90 o
  12   4  -7     1272.81     1574.46    108.61 o
  13   4  -7      375.51      515.92     77.71 o
  14   4  -7      342.73      248.28     86.10 o
  15   4  -7      274.14      195.07     75.15 o
  16   4  -7      213.03      117.44     91.88 o
  17   4  -7       34.94        1.22     74.84 o
  18   4  -7      159.28      104.05     91.88 o
  19   4  -7       35.26        3.65     90.05 o
  20   4  -7      216.90      104.66     85.80 o
  21   4  -7       72.51      -32.25     66.32 o
   0   5  -7     3021.55     2796.56    149.69 o
   1   5  -7      945.80      910.36     67.31 o
   2   5  -7     2368.53     2450.34    142.38 o
   3   5  -7      323.98      301.13     67.24 o
   4   5  -7      560.80      770.58     72.71 o
   5   5  -7      602.73      781.28    112.57 o
   6   5  -7     3961.04     3608.88    175.85 o
   7   5  -7      230.40      230.00     82.14 o
   8   5  -7     1170.48      961.39    107.70 o
   9   5  -7        2.53      -81.54     55.37 o
  10   5  -7     1472.15     1226.69    124.74 o
  11   5  -7      574.11      709.48    124.13 o
  12   5  -7      157.58      260.43     94.31 o
  13   5  -7      669.15      708.88    133.26 o
  14   5  -7      332.06      217.83    101.01 o
  15   5  -7       34.33      -57.20     74.23 o
  16   5  -7       43.65       92.49     88.23 o
  17   5  -7      314.18      203.84    105.27 o
  18   5  -7       43.74       69.37     84.58 o
  19   5  -7      215.34      177.68    111.96 o
  20   5  -7       46.48      -51.11     72.41 o
  21   5  -7       71.14       48.07     74.84 o
   1   6  -7       80.94       53.24     28.37 o
   2   6  -7      317.09      293.18     57.54 o
   3   6  -7      376.51      469.14     52.81 o
   4   6  -7      995.59     1011.98     67.75 o
   5   6  -7     3877.21     3560.81    213.27 o
   6   6  -7     1139.98     1273.19     73.92 o
   7   6  -7     2198.65     2278.08     94.59 o
   8   6  -7      452.80      360.33     65.11 o
   9   6  -7     1811.40     1751.93    125.65 o
  10   6  -7      407.12      412.55    111.96 o
  11   6  -7     2526.87     2426.00    173.42 o
  12   6  -7       65.21       56.59     88.23 o
  13   6  -7      588.46      625.51    133.86 o
  14   6  -7      102.57       59.63     87.01 o
  15   6  -7      708.70      892.03    156.38 o
  16   6  -7       29.13      -61.46     76.06 o
  17   6  -7      104.73      107.09    101.01 o
  18   6  -7       15.88        6.69     82.75 o
  19   6  -7       20.99       52.94     83.97 o
  20   6  -7       40.33      -51.72     77.28 o
   0   7  -7     1931.00     1895.43    109.53 o
   1   7  -7      340.72      400.09     49.53 o
   2   7  -7     1533.44     1378.70     65.39 o
   3   7  -7      510.47      554.60     60.10 o
   4   7  -7      329.81      397.66     54.57 o
   5   7  -7      176.61      273.38     48.35 o
   6   7  -7     1177.47     1119.08     61.18 o
   7   7  -7       46.98       55.94     47.91 o
   8   7  -7      342.52      419.52     68.26 o
   9   7  -7      137.48      129.32     54.97 o
  10   7  -7      415.60      504.43    122.91 o
  11   7  -7      262.41      474.61    120.48 o
  12   7  -7      583.82      744.78    139.95 o
  13   7  -7      480.27      483.13    117.44 o
  14   7  -7      267.30      389.43    118.65 o
  15   7  -7       19.31      -45.64     71.80 o
  16   7  -7      105.91      127.78     94.92 o
  17   7  -7       33.33       31.64     85.19 o
  18   7  -7       63.26       -8.52     83.36 o
  19   7  -7       36.24        7.30     91.27 o
   1   8  -7      142.58      200.90     40.40 o
   2   8  -7      105.44       49.87     38.58 o
   3   8  -7      142.16      210.24     49.58 o
   4   8  -7     1106.95     1131.19     93.52 o
   5   8  -7      358.26      434.79     69.63 o
   6   8  -7     1028.30     1105.22     72.26 o
   7   8  -7     1161.75     1091.21     65.28 o
   8   8  -7      100.07       57.02     50.67 o
   9   8  -7     1398.47     1505.10     89.02 o
  10   8  -7     1203.59     1256.50    135.69 o
  11   8  -7      859.61     1296.66    180.72 o
  12   8  -7       67.94      110.74     91.27 o
  13   8  -7      272.39      319.45    118.65 o
  14   8  -7       35.21       13.99     88.23 o
  15   8  -7       64.26       46.24     97.96 o
  16   8  -7       84.38      -97.96     84.58 o
  17   8  -7       48.67       48.07     95.53 o
  18   8  -7       46.42       20.08    103.44 o
  19   8  -7        6.40      -31.03    100.40 o
   0   9  -7      615.47      681.23     84.76 o
   1   9  -7      247.60      270.49     46.01 o
   2   9  -7      616.47      639.04     70.60 o
   3   9  -7      359.96      262.28     54.51 o
   4   9  -7      378.14      491.95     63.88 o
   5   9  -7       15.42      -13.46     41.32 o
   6   9  -7      149.23      136.81     50.56 o
   7   9  -7        1.08       15.84     41.77 o
   8   9  -7       75.24       45.63     46.96 o
   9   9  -7       89.00       79.26     48.88 o
  10   9  -7       86.08      124.73     63.59 o
  11   9  -7      381.12      492.87    131.43 o
  12   9  -7       63.02       62.06    100.40 o
  13   9  -7      260.87      248.87    120.48 o
  14   9  -7       42.23       51.72     99.79 o
  15   9  -7       41.15      -49.90    101.62 o
  16   9  -7       49.30      -89.45     92.49 o
  17   9  -7       71.94       40.16    103.44 o
  18   9  -7       76.91      208.71    120.48 o
   1  10  -7     1061.62     1167.13     74.63 o
   2  10  -7       21.79        9.98     43.15 o
   3  10  -7      435.55      442.77     63.95 o
   4  10  -7      176.95      151.83     54.06 o
   5  10  -7      628.15      658.46     72.12 o
   6  10  -7       45.85        0.33     47.26 o
   7  10  -7      360.93      409.75     63.44 o
   8  10  -7       20.40      -13.47     46.12 o
   9  10  -7      121.29      142.94     53.09 o
  10  10  -7      164.27      254.66     78.65 o
  11  10  -7      383.42      419.86     85.23 o
  12  10  -7      210.79      529.98    142.99 o
  13  10  -7      176.35      111.96    108.92 o
  14  10  -7       26.89       36.51    104.66 o
  15  10  -7      264.88      202.01    132.65 o
  16  10  -7        2.61      -47.46    105.87 o
   0  11  -7     1002.14      873.26    241.26 o
   1  11  -7       10.90       42.27     44.51 o
   2  11  -7      621.02      584.11     97.52 o
   3  11  -7       45.68        3.58     45.32 o
   4  11  -7       62.59       -2.67     47.73 o
   5  11  -7        3.91      -58.80     41.10 o
   6  11  -7      304.37      241.66     58.90 o
   7  11  -7       41.05       14.10     55.67 o
   8  11  -7       72.80       19.53     47.31 o
   9  11  -7       48.64       11.97     62.90 o
  10  11  -7       72.32       29.57     63.02 o
  11  11  -7       69.36       28.44     70.96 o
  12  11  -7      127.48      144.85     75.26 o
  13  11  -7      192.39      125.35    119.26 o
  14  11  -7      138.98        3.04    106.48 o
  15  11  -7       37.76        9.74    116.83 o
   1  12  -7      525.45      555.65     71.21 o
   2  12  -7       77.93       24.80     43.57 o
   3  12  -7      178.31      230.15     57.84 o
   4  12  -7       61.67      -13.46     43.61 o
   5  12  -7       45.09       45.51     47.01 o
   6  12  -7      176.83      230.74     60.45 o
   7  12  -7       20.90       10.27     47.17 o
   8  12  -7       74.16       35.14     54.70 o
   9  12  -7        4.58       12.32     69.06 o
  10  12  -7      146.37      190.62     86.25 o
  11  12  -7      109.93      148.73     80.36 o
  12  12  -7       33.36      133.62     82.49 o
  13  12  -7       76.68       64.27     76.84 o
   0  13  -7       45.32       23.73     74.23 o
   1  13  -7       18.36        1.43     41.38 o
   2  13  -7       20.70       -6.75     43.71 o
   3  13  -7       22.88      -63.91     48.62 o
   4  13  -7       57.18       52.16     48.32 o
   5  13  -7       44.43       -8.41     49.64 o
   6  13  -7       24.32        8.27     45.43 o
   7  13  -7       10.97      -61.71     42.27 o
   8  13  -7       59.78       -7.93     51.20 o
   9  13  -7       31.43      -21.50     67.32 o
  10  13  -7       15.03       13.61     73.20 o
  11  13  -7       25.86       57.50    102.53 o
   1  14  -7      112.96       70.22     44.88 o
   2  14  -7       15.21        8.12     43.55 o
   3  14  -7       71.87       63.24     48.53 o
   4  14  -7        5.27        8.66     44.06 o
   5  14  -7      117.84       54.78     47.60 o
   6  14  -7        6.44       33.22     47.50 o
   7  14  -7      121.68      117.47     71.43 o
   8  14  -7       14.09       -0.35     49.07 o
   0  15  -7       98.98       52.94     77.28 o
   1  15  -7        7.86       17.44     53.24 o
   2  15  -7       60.92       67.85     47.26 o
   3  15  -7        4.24       10.25     44.32 o
   0   0  -6    13722.83    14088.67    285.38 o
   2   0  -6      289.14      430.80     67.54 o
   4   0  -6    19259.90    20432.04    378.47 o
   6   0  -6    11516.21    11145.47    266.51 o
   8   0  -6    31780.14    32303.42    561.62 o
  10   0  -6    10018.67    10367.83    285.38 o
  12   0  -6     6515.84     6625.70    237.31 o
  14   0  -6     2003.97     2080.99    147.25 o
  16   0  -6      238.79      213.58     98.57 o
  18   0  -6      651.15      680.28    139.95 o
  20   0  -6      550.39      438.10    110.74 o
  22   0  -6      459.38      189.24     90.66 o
   1   1  -6      438.42      366.37     43.05 o
   2   1  -6     1365.44     1393.20    105.27 o
   3   1  -6     6693.10     6292.03    124.34 o
   4   1  -6     1282.56     1260.07     58.10 o
   5   1  -6      414.98      480.96     51.55 o
   6   1  -6      373.11      446.34     52.44 o
   7   1  -6     1465.66     1534.38     71.04 o
   8   1  -6     5597.99     5843.70    136.42 o
   9   1  -6     1675.41     1619.43     77.36 o
  10   1  -6     1337.75     1199.72    105.27 o
  11   1  -6     2398.67     2160.79    109.83 o
  12   1  -6      871.66      870.53     75.58 o
  13   1  -6      187.68      188.40     59.63 o
  14   1  -6      220.86      245.31     62.85 o
  15   1  -6       63.66       28.44     48.18 o
  16   1  -6       13.88      -28.01     50.11 o
  17   1  -6      141.71      130.52     58.24 o
  18   1  -6      123.20       87.06     55.93 o
  19   1  -6      273.95      178.20     69.06 o
  20   1  -6        1.94        1.98     48.76 o
  21   1  -6       97.53       50.49     57.94 o
  22   1  -6       87.10       83.16     97.66 o
   0   2  -6     9008.28     8247.90    221.49 o
   1   2  -6    10456.82    10656.97    139.79 o
   2   2  -6     3520.83     3109.47    128.69 o
   3   2  -6    20003.88    20324.70    259.89 o
   4   2  -6     1208.01     1044.75     53.91 o
   5   2  -6      712.50      682.70     46.90 o
   6   2  -6     1877.46     1899.83     72.67 o
   7   2  -6     5134.62     5172.07    187.71 o
   8   2  -6     1357.14     1304.97     67.83 o
   9   2  -6     1651.65     1789.38     79.81 o
  10   2  -6      467.98      614.61     68.60 o
  11   2  -6     1416.82     1410.89     77.34 o
  12   2  -6      112.09       96.57     47.32 o
  13   2  -6      351.18      292.38    104.66 o
  14   2  -6      110.93       38.42     50.63 o
  15   2  -6     1039.79     1087.99    107.67 o
  16   2  -6      161.83       39.76     49.89 o
  17   2  -6      581.34      578.06    136.60 o
  18   2  -6      124.58       98.35     56.57 o
  19   2  -6      136.51      116.67     57.44 o
  20   2  -6        7.67      -18.97     45.60 o
  21   2  -6      354.25      329.80     74.81 o
  22   2  -6       83.85       58.82     54.51 o
   1   3  -6     4068.94     3908.57    108.85 o
   2   3  -6      341.56      294.26     38.72 o
   3   3  -6     4585.10     4282.27    125.95 o
   4   3  -6     1161.61     1100.10     52.96 o
   5   3  -6      711.11      568.32     51.42 o
   6   3  -6     3686.61     3615.07     96.92 o
   7   3  -6     3062.11     2807.52     90.19 o
   8   3  -6      525.74      567.66     59.68 o
   9   3  -6     3159.62     2726.04    135.39 o
  10   3  -6      362.51      305.27     53.89 o
  11   3  -6     1902.15     1801.88     87.24 o
  12   3  -6      331.98      354.63     65.16 o
  13   3  -6       56.37       95.18     51.19 o
  14   3  -6       10.43      -63.19     45.98 o
  15   3  -6     1393.39     1372.23     90.78 o
  16   3  -6        8.47      -31.64     50.20 o
  17   3  -6      195.36      314.33     69.80 o
  18   3  -6      380.36      560.26    143.30 o
  19   3  -6      506.40      525.97    171.29 o
  20   3  -6      130.60       88.57     61.99 o
  21   3  -6       18.05       17.81     45.08 o
  22   3  -6      279.09      205.93     68.65 o
   0   4  -6    21277.77    20466.72    414.98 o
   1   4  -6      164.47      164.02     43.73 o
   2   4  -6     4076.16     4183.80    177.37 o
   3   4  -6      526.46      450.40     47.65 o
   4   4  -6     9217.17     9048.21    129.61 o
   5   4  -6      607.41      545.53     39.36 o
   6   4  -6     1130.98      802.41     53.12 o
   7   4  -6      331.21      343.55     46.82 o
   8   4  -6      523.05      493.40     56.99 o
   9   4  -6       47.12      -21.03     33.46 o
  10   4  -6      726.20      645.46     69.13 o
  11   4  -6     1003.25      949.78     68.21 o
  12   4  -6     3914.60     4459.58    184.98 o
  13   4  -6      525.72      636.83     81.34 o
  14   4  -6      614.15      776.34     88.89 o
  15   4  -6      129.78      160.66     63.37 o
  16   4  -6     2150.54     2291.08    115.62 o
  17   4  -6      127.65      125.28     60.52 o
  18   4  -6      519.59      432.63     84.09 o
  19   4  -6       58.33        4.81     56.28 o
  20   4  -6      200.49       13.99     77.28 o
  21   4  -6       30.27      -19.47     71.19 o
  22   4  -6      118.90       36.51     95.53 o
   1   5  -6     5539.51     4916.12     89.34 o
   2   5  -6     2716.03     2510.74     73.46 o
   3   5  -6     7640.39     7003.65    123.71 o
   4   5  -6     3869.40     3535.68    108.73 o
   5   5  -6     1950.11     1980.45     53.60 o
   6   5  -6      238.74      257.18     32.66 o
   7   5  -6     1681.98     1749.13     55.88 o
   8   5  -6      275.80      264.64     48.46 o
   9   5  -6     1044.43      949.69     86.08 o
  10   5  -6      752.30      710.94     70.60 o
  11   5  -6     1401.49     1469.66     81.54 o
  12   5  -6      386.82      482.68     71.80 o
  13   5  -6      810.06      981.86    159.73 o
  14   5  -6      434.23      659.59    133.86 o
  15   5  -6     1608.73     1434.18    146.03 o
  16   5  -6       13.45       33.47     78.49 o
  17   5  -6      413.80      547.02    129.61 o
  18   5  -6      117.92      116.83     93.10 o
  19   5  -6      292.16      302.41    120.48 o
  20   5  -6      134.32       62.67     85.80 o
  21   5  -6       14.75      -12.17     75.45 o
   0   6  -6      315.68      301.04     59.02 o
   1   6  -6     7471.93     7369.86    115.71 o
   2   6  -6      300.21      326.22     59.64 o
   3   6  -6      711.02      810.63    111.47 o
   4   6  -6       91.58       59.12     33.42 o
   5   6  -6     1479.66     1281.26     59.12 o
   6   6  -6       19.07        5.72     30.44 o
   7   6  -6      282.16      284.70     45.31 o
   8   6  -6      430.13      242.92     54.46 o
   9   6  -6      449.67      457.50     61.59 o
  10   6  -6       88.10      -32.25     66.93 o
  11   6  -6      978.68     1026.50    138.12 o
  12   6  -6       23.22      -13.39     70.58 o
  13   6  -6      170.22      151.51     94.31 o
  14   6  -6       38.02       10.95     76.06 o
  15   6  -6      386.35      466.70    124.13 o
  16   6  -6      108.12       48.68     91.27 o
  17   6  -6      405.12      323.10    117.44 o
  18   6  -6       80.51       25.56     96.14 o
  19   6  -6       30.67      -23.12     81.54 o
  20   6  -6        3.23      -56.59     75.45 o
  21   6  -6       49.95      -27.38     91.88 o
   1   7  -6      137.79      157.00     35.14 o
   2   7  -6     1715.37     1611.29     67.78 o
   3   7  -6      989.05      920.11     54.84 o
   4   7  -6     2179.81     2072.85     75.25 o
   5   7  -6      205.08      227.67     44.22 o
   6   7  -6      195.49      234.04     44.02 o
   7   7  -6      619.75      628.26     58.34 o
   8   7  -6      532.04      478.03     53.82 o
   9   7  -6       43.61       17.13     38.38 o
  10   7  -6     1464.78     1563.78    137.52 o
  11   7  -6      486.04      695.49    130.21 o
  12   7  -6      884.15     1022.85    151.51 o
  13   7  -6       61.25      155.77     93.71 o
  14   7  -6      667.81      918.80    152.73 o
  15   7  -6       56.54       24.34     84.58 o
  16   7  -6       26.72        4.26     81.54 o
  17   7  -6        5.65      -18.25     87.01 o
  18   7  -6       98.87       43.20    101.62 o
  19   7  -6       70.30       82.75    104.05 o
  20   7  -6       26.87        4.87     98.57 o
   0   8  -6     2423.15     1999.75     94.66 o
   1   8  -6      519.63      561.50     52.43 o
   2   8  -6       41.19      104.56     42.79 o
   3   8  -6     1103.10     1050.71     60.65 o
   4   8  -6     2577.25     2391.52     84.86 o
   5   8  -6     1355.81     1258.92     64.84 o
   6   8  -6      398.58      444.94     56.68 o
   7   8  -6       33.64      -19.38     37.42 o
   8   8  -6      574.60      564.68     75.58 o
   9   8  -6      571.96      631.36     65.58 o
  10   8  -6      367.12      443.02     79.50 o
  11   8  -6      560.08      809.65     97.44 o
  12   8  -6      340.28      351.70    121.70 o
  13   8  -6      224.50      432.02    121.09 o
  14   8  -6       64.51      -37.12     81.54 o
  15   8  -6       43.76       91.88     94.31 o
  16   8  -6      187.60      166.11    104.66 o
  17   8  -6       95.14       47.46     94.31 o
  18   8  -6       98.11      -30.42    102.83 o
  19   8  -6      146.92      142.38    117.44 o
   1   9  -6     1669.05     1879.36     68.54 o
   2   9  -6       38.85       89.18     43.04 o
   3   9  -6     1694.31     1649.44     76.77 o
   4   9  -6      743.98      790.39     70.48 o
   5   9  -6      967.90     1143.50     85.44 o
   6   9  -6      535.83      558.90     63.68 o
   7   9  -6      789.02      915.71     77.39 o
   8   9  -6       92.40       63.90     44.29 o
   9   9  -6     1343.08     1250.92     70.89 o
  10   9  -6      371.92      649.09    105.27 o
  11   9  -6      865.29     1079.17    115.82 o
  12   9  -6      304.85      508.32     90.35 o
  13   9  -6      264.49      337.70    122.91 o
  14   9  -6       62.75       44.42     85.80 o
  15   9  -6      224.54      234.26    117.44 o
  16   9  -6        6.81        9.74     94.31 o
  17   9  -6       54.99      102.83    106.48 o
  18   9  -6       95.66      105.87    118.65 o
   0  10  -6       28.79       35.48     55.23 o
   1  10  -6      323.04      362.22     52.38 o
   2  10  -6      361.38      374.35     61.31 o
   3  10  -6      618.41      692.42     71.31 o
   4  10  -6      634.15      742.73     74.07 o
   5  10  -6      134.64      178.75     53.62 o
   6  10  -6      338.12      365.21     60.17 o
   7  10  -6      110.60      173.24     55.02 o
   8  10  -6       74.33       85.11     67.86 o
   9  10  -6        5.66      -27.05     42.95 o
  10  10  -6      310.84      403.07     85.48 o
  11  10  -6      156.10      249.69     80.24 o
  12  10  -6      143.65      237.05     76.64 o
  13  10  -6      286.76      442.15    127.48 o
  14  10  -6       75.01       42.59    101.62 o
  15  10  -6       98.96      264.69    127.17 o
  16  10  -6       30.76        1.22    101.01 o
  17  10  -6      106.01       37.73    100.40 o
   1  11  -6       11.65      -12.47     43.22 o
   2  11  -6       11.42      -49.99     40.98 o
   3  11  -6      405.36      523.38     67.66 o
   4  11  -6       53.13       20.30     45.58 o
   5  11  -6       58.38       43.86     46.04 o
   6  11  -6      206.70      212.94     57.25 o
   7  11  -6      390.17      460.83     68.75 o
   8  11  -6       41.58       11.29     52.41 o
   9  11  -6       41.23        6.52     47.46 o
  10  11  -6      120.06       72.50     65.99 o
  11  11  -6      189.88      160.86     77.71 o
  12  11  -6       58.31       59.14     70.37 o
  13  11  -6       16.03      -91.58     64.89 o
  14  11  -6       88.96       11.22     71.66 o
  15  11  -6       13.55      -37.73     97.36 o
  16  11  -6        4.72      -77.28    102.83 o
   0  12  -6      457.44      646.21    281.42 o
   1  12  -6       64.27       62.99     47.83 o
   2  12  -6       89.90       64.81     49.29 o
   3  12  -6      473.37      582.45     84.22 o
   4  12  -6      255.40      272.04     56.86 o
   5  12  -6      172.82      150.30     53.67 o
   6  12  -6       81.37      111.34     51.50 o
   7  12  -6       79.74       79.77     51.20 o
   8  12  -6      171.65      183.32     58.83 o
   9  12  -6        2.06       41.84     50.22 o
  10  12  -6      127.02      200.33     80.37 o
  11  12  -6       62.25      -12.96     62.17 o
  12  12  -6       52.77       -5.90     66.42 o
  13  12  -6       83.45       67.60     68.89 o
  14  12  -6        2.71       28.60     75.30 o
   1  13  -6      240.27      244.25     56.66 o
   2  13  -6       33.32       11.91     46.54 o
   3  13  -6      377.33      303.85     77.68 o
   4  13  -6        6.01      -37.72     42.45 o
   5  13  -6      224.29      151.68     52.90 o
   6  13  -6       30.29       32.96     50.27 o
   7  13  -6      176.00      222.65     60.81 o
   8  13  -6        2.56      -30.53     48.82 o
   9  13  -6      287.70      297.54     67.23 o
  10  13  -6       28.07      -16.46     66.49 o
  11  13  -6       96.92       85.64     73.27 o
  12  13  -6       38.49       38.47     74.06 o
   0  14  -6        0.84        6.08     62.67 o
   1  14  -6       65.21       60.25     52.06 o
   2  14  -6       74.10       18.49     43.41 o
   3  14  -6       33.41      -11.40     36.47 o
   4  14  -6      103.66       42.61     65.39 o
   5  14  -6       23.09       -6.99     41.34 o
   6  14  -6      102.69       57.20     49.66 o
   7  14  -6       18.68       84.72     67.58 o
   8  14  -6       29.45       75.29     52.24 o
   9  14  -6       18.60       68.03     75.55 o
  10  14  -6      150.57      219.59     87.93 o
   1  15  -6       32.97       48.97     49.69 o
   2  15  -6       26.69        1.94     43.20 o
   3  15  -6       45.88       -0.98     42.23 o
   4  15  -6        8.65      -12.74     67.40 o
   5  15  -6        9.14       29.50     48.32 o
   6  15  -6       12.21      -56.84     44.09 o
   2   0  -5     1315.57     1289.36     71.19 o
   4   0  -5     5070.90     5219.51    152.73 o
   6   0  -5    10995.38    13230.72    282.33 o
   8   0  -5     2479.16     2628.62    125.35 o
  10   0  -5     3877.00     3839.49    163.07 o
  12   0  -5        5.17       45.64     57.81 o
  14   0  -5     3558.53     3815.15    190.45 o
  16   0  -5     3946.24     3891.82    206.27 o
  18   0  -5     1166.04     1608.20    149.08 o
  20   0  -5      856.53      537.89    119.26 o
  22   0  -5      170.05       91.88     70.58 o
   0   1  -5     4317.92     5052.18    148.47 o
   1   1  -5     6451.09     6773.27    126.56 o
   2   1  -5     1103.06     1012.30     45.57 o
   3   1  -5     4826.43     4557.19    134.17 o
   4   1  -5     3148.46     3396.31     85.59 o
   5   1  -5     8864.88     9279.92    155.54 o
   6   1  -5    18069.78    20179.41    322.80 o
   7   1  -5     3794.89     4376.51    108.50 o
   8   1  -5     6800.30     7755.60    153.97 o
   9   1  -5      232.27      248.32     48.10 o
  10   1  -5     1672.05     1661.27     78.25 o
  11   1  -5      923.69      931.14    109.53 o
  12   1  -5      596.15      564.95     71.63 o
  13   1  -5      705.90      878.83     89.92 o
  14   1  -5      358.25      457.23     78.22 o
  15   1  -5      230.52      246.65     64.30 o
  16   1  -5      456.33      479.27     82.61 o
  17   1  -5      602.66      501.34     80.62 o
  18   1  -5      109.57       99.03     56.75 o
  19   1  -5      320.20      243.80    164.59 o
  20   1  -5      124.62      118.85     63.68 o
  21   1  -5      121.73      107.68     57.15 o
  22   1  -5      108.81       41.03     56.34 o
  23   1  -5       95.98       97.68     57.30 o
   1   2  -5     7476.12     6962.50     99.27 o
   2   2  -5      355.22      424.93     41.07 o
   3   2  -5    16966.03    17348.28    292.07 o
   4   2  -5      858.85      949.26     48.98 o
   5   2  -5    26221.99    27401.12    408.59 o
   6   2  -5      707.48      659.02     90.05 o
   7   2  -5     3265.11     2996.16     88.97 o
   8   2  -5      303.04      281.88     46.00 o
   9   2  -5     1758.30     1865.90     77.70 o
  10   2  -5      567.20      540.95     64.27 o
  11   2  -5      813.03      948.24     81.06 o
  12   2  -5      159.06      139.79     47.96 o
  13   2  -5      580.60      502.09     98.57 o
  14   2  -5      100.10       90.99     55.29 o
  15   2  -5      176.47      115.77     59.93 o
  16   2  -5       15.44        5.44     54.00 o
  17   2  -5      299.90      286.24     72.04 o
  18   2  -5       50.82       -2.92     50.29 o
  19   2  -5     1110.61     1209.29    135.99 o
  20   2  -5      111.19       98.52     58.96 o
  21   2  -5      357.38      181.63     61.96 o
  22   2  -5       27.22       29.78     58.71 o
  23   2  -5      195.02      151.19     62.90 o
   0   3  -5      728.43      906.02     74.23 o
   1   3  -5     4770.45     4554.45    110.15 o
   2   3  -5      962.93      949.21     40.73 o
   3   3  -5     1191.29     1253.04     40.36 o
   4   3  -5     6253.95     5988.80    124.67 o
   5   3  -5     1594.48     1656.19     65.41 o
   6   3  -5    11615.79    11703.43    183.09 o
   7   3  -5     5541.33     5638.26    122.17 o
   8   3  -5     2859.88     2561.55     85.88 o
   9   3  -5      731.44      723.21     66.75 o
  10   3  -5     3675.87     3357.21    107.50 o
  11   3  -5        7.35      -32.97     34.91 o
  12   3  -5     1019.02      882.66     72.69 o
  13   3  -5      280.93      285.63     62.18 o
  14   3  -5      103.88      101.97     57.18 o
  15   3  -5      418.65      409.04     74.56 o
  16   3  -5      801.91     1117.24    107.97 o
  17   3  -5       54.32       49.52     56.05 o
  18   3  -5      224.43      199.97     64.19 o
  19   3  -5       35.74       11.62     48.16 o
  20   3  -5      138.64      236.12     78.25 o
  21   3  -5       13.13       14.16     59.56 o
  22   3  -5        8.84      -26.95     45.60 o
  23   3  -5       88.73       54.54     50.88 o
   1   4  -5      161.39      189.16     27.36 o
   2   4  -5     4315.27     3783.84     80.97 o
   3   4  -5       22.25       10.10     15.55 o
   4   4  -5     1736.95     1650.17     41.43 o
   5   4  -5      519.12      479.05     60.19 o
   6   4  -5     1133.22     1009.19     40.31 o
   7   4  -5      455.13      445.98     38.03 o
   8   4  -5      408.15      502.40     50.82 o
   9   4  -5      158.87       86.49     27.84 o
  10   4  -5     2208.26     2332.99     75.70 o
  11   4  -5      125.77       78.04     43.71 o
  12   4  -5      519.92      586.61     72.64 o
  13   4  -5      254.03      286.43     61.51 o
  14   4  -5     1288.27     1315.07     86.98 o
  15   4  -5      118.81      121.25     61.98 o
  16   4  -5     1023.86      969.72     99.63 o
  17   4  -5      129.10      113.90     58.47 o
  18   4  -5      217.49      353.56     75.51 o
  19   4  -5      134.59       45.24     60.98 o
  20   4  -5      505.20      385.00     99.49 o
  21   4  -5      139.15      124.17     63.65 o
  22   4  -5      126.13       76.01     53.85 o
   0   5  -5      259.54      266.68     47.11 o
   1   5  -5     1538.35     1408.58     47.35 o
   2   5  -5     1811.04     1796.95     60.37 o
   3   5  -5     4287.49     4028.02     88.09 o
   4   5  -5      464.75      386.61     24.48 o
   5   5  -5     2953.18     2908.60     61.65 o
   6   5  -5      518.90      516.66     46.97 o
   7   5  -5     1819.52     1939.91     50.87 o
   8   5  -5      686.26      672.95     40.02 o
   9   5  -5      769.88      665.48     41.12 o
  10   5  -5      299.65      211.48     36.99 o
  11   5  -5      257.99      328.30     60.17 o
  12   5  -5      907.15      987.32    136.60 o
  13   5  -5      110.68       80.07     53.07 o
  14   5  -5     1632.18     1616.62     94.43 o
  15   5  -5       59.57       74.00     66.93 o
  16   5  -5     1110.64     1168.75     90.10 o
  17   5  -5      623.46      692.19     94.23 o
  18   5  -5      189.61      244.13     69.03 o
  19   5  -5      271.51      247.65     97.36 o
  20   5  -5        3.47       31.64     83.36 o
  21   5  -5      108.06       52.94     91.88 o
  22   5  -5       33.77      -23.73     77.28 o
   1   6  -5     5282.37     4849.81     89.01 o
   2   6  -5      236.02      278.70     89.35 o
   3   6  -5     5907.15     5578.33    110.78 o
   4   6  -5       77.95       99.30     41.76 o
   5   6  -5     7800.40     7824.06     96.55 o
   6   6  -5     1121.84     1174.72     40.22 o
   7   6  -5      436.01      361.10     34.69 o
   8   6  -5      509.33      462.31     38.92 o
   9   6  -5      839.85      983.26     74.48 o
  10   6  -5      669.03      734.35     61.98 o
  11   6  -5      867.34      767.03    142.08 o
  12   6  -5      814.99      794.67    133.26 o
  13   6  -5      324.22      332.23    105.87 o
  14   6  -5       25.32        6.08     81.54 o
  15   6  -5      560.54      494.69    124.13 o
  16   6  -5       36.04       32.25     83.36 o
  17   6  -5      393.87      427.15    121.70 o
  18   6  -5        4.89      -20.69     71.80 o
  19   6  -5      335.43      240.96    112.57 o
  20   6  -5        1.55     -107.70     80.32 o
  21   6  -5      259.22      169.76    117.44 o
   0   7  -5     1156.77      896.36     63.84 o
   1   7  -5      669.68      620.98     47.73 o
   2   7  -5     2194.39     2207.78     91.02 o
   3   7  -5      349.31      419.96     49.01 o
   4   7  -5     2340.62     2059.91     72.89 o
   5   7  -5     1061.54     1017.24     55.38 o
   6   7  -5     2881.45     2653.87     82.45 o
   7   7  -5     1057.50      930.47     54.36 o
   8   7  -5      723.94      841.06     64.79 o
   9   7  -5      134.22      139.52     42.57 o
  10   7  -5      770.14      819.23     65.70 o
  11   7  -5      190.05      184.61     60.88 o
  12   7  -5      520.60      660.81    125.95 o
  13   7  -5      527.44      514.77    118.04 o
  14   7  -5      174.69      132.65    101.62 o
  15   7  -5      164.38      244.61    111.96 o
  16   7  -5      251.68      222.09    115.61 o
  17   7  -5       56.49      -37.12     87.01 o
  18   7  -5       84.04      -40.16     81.54 o
  19   7  -5       25.85      -84.58     79.10 o
  20   7  -5       25.84      -57.81     89.45 o
  21   7  -5       21.41      -59.63     97.36 o
   1   8  -5      980.22      970.24     64.03 o
   2   8  -5      101.01       59.21     40.60 o
   3   8  -5      418.23      386.93     52.13 o
   4   8  -5      278.60      288.52     49.00 o
   5   8  -5      118.34      105.28     40.96 o
   6   8  -5      321.16      312.27     50.03 o
   7   8  -5       13.34       35.00     36.93 o
   8   8  -5       99.34       66.77     40.91 o
   9   8  -5      433.41      495.80     58.92 o
  10   8  -5      920.63     1046.73     99.50 o
  11   8  -5       74.44      126.93     71.80 o
  12   8  -5       33.38       19.22     55.07 o
  13   8  -5      133.98      251.91    118.65 o
  14   8  -5      274.08      273.21    112.57 o
  15   8  -5      168.22      148.47    102.83 o
  16   8  -5      207.72      245.22    113.18 o
  17   8  -5      152.13      357.18    129.00 o
  18   8  -5       29.62       -1.83     97.36 o
  19   8  -5       53.38       21.91    101.01 o
  20   8  -5      113.52       94.92    115.00 o
   0   9  -5      985.38     1174.08     97.02 o
   1   9  -5      263.40      309.59     43.89 o
   2   9  -5       87.43       21.85     38.83 o
   3   9  -5      132.03      158.59     45.64 o
   4   9  -5      143.07       80.43     43.19 o
   5   9  -5     1307.43     1229.65     66.42 o
   6   9  -5      656.10      639.07     64.02 o
   7   9  -5       62.41       64.56     45.91 o
   8   9  -5       59.80       -6.04     40.63 o
   9   9  -5      226.83      279.93     56.09 o
  10   9  -5      612.50      574.56     67.99 o
  11   9  -5      308.63      467.78     85.17 o
  12   9  -5      167.27      271.46     76.16 o
  13   9  -5      445.01      688.88    110.13 o
  14   9  -5       62.42       30.50     61.34 o
  15   9  -5       23.34      -60.24     83.36 o
  16   9  -5       52.70       21.30     85.19 o
  17   9  -5      120.61       48.68    101.01 o
  18   9  -5       19.57        1.83    110.13 o
  19   9  -5       75.26       23.73    111.96 o
   1  10  -5      389.58      364.80     50.59 o
   2  10  -5       78.43       95.62     44.67 o
   3  10  -5     1059.89     1138.27     70.85 o
   4  10  -5      491.71      495.59     62.68 o
   5  10  -5     1559.90     1517.10     84.80 o
   6  10  -5      166.16      221.64     53.69 o
   7  10  -5      274.31      225.86     55.35 o
   8  10  -5        0.14      -24.12     43.56 o
   9  10  -5      674.24      655.65     72.88 o
  10  10  -5      130.09      189.87     54.99 o
  11  10  -5      605.58      851.79    164.29 o
  12  10  -5      147.78      225.20     73.36 o
  13  10  -5       98.60      131.43    102.22 o
  14  10  -5      158.75      101.26     70.98 o
  15  10  -5       39.85       21.67     65.56 o
  16  10  -5       31.14      -20.69     99.79 o
  17  10  -5       99.17       73.63    118.04 o
  18  10  -5       54.04      -66.93     91.88 o
   0  11  -5       19.89      -68.59     45.89 o
   1  11  -5       41.18      -25.55     34.73 o
   2  11  -5      339.25      411.42     62.35 o
   3  11  -5       29.44       36.05     47.01 o
   4  11  -5      930.88     1069.46     79.31 o
   5  11  -5      141.84      150.73     50.47 o
   6  11  -5     1053.07     1227.87     90.13 o
   7  11  -5      111.08       63.06     50.41 o
   8  11  -5      507.54      547.34     69.31 o
   9  11  -5      148.13      159.10     54.38 o
  10  11  -5      627.71      817.53     79.31 o
  11  11  -5       16.66       30.46     65.18 o
  12  11  -5      176.73      209.81     79.79 o
  13  11  -5       43.36      -23.50     83.06 o
  14  11  -5        0.17       -9.70     64.72 o
  15  11  -5        8.46      -53.85     60.52 o
  16  11  -5       59.97       21.30    118.04 o
  17  11  -5       19.80      -54.76    109.53 o
   1  12  -5      208.16      235.80     57.60 o
   2  12  -5        7.05      -39.02     39.64 o
   3  12  -5      113.33       46.51     44.62 o
   4  12  -5       24.03       40.69     47.97 o
   5  12  -5       42.58       52.65     48.27 o
   6  12  -5       99.30      120.64     52.68 o
   7  12  -5      320.84      253.95     57.82 o
   8  12  -5       37.40       -1.13     50.46 o
   9  12  -5      116.32      133.93     54.76 o
  10  12  -5       23.05       65.88     66.24 o
  11  12  -5      105.94      207.98     78.91 o
  12  12  -5       27.80       -9.67     90.66 o
  13  12  -5       11.29       18.75     69.06 o
  14  12  -5       34.81       -6.23     70.56 o
  15  12  -5       61.48       19.97     75.28 o
   0  13  -5       35.07       -9.40     54.34 o
   1  13  -5      129.35       56.97     47.33 o
   2  13  -5      205.24      144.60     53.10 o
   3  13  -5      415.21      456.19     86.59 o
   4  13  -5       21.30        3.29     44.01 o
   5  13  -5      257.19      206.81     57.25 o
   6  13  -5       57.61       64.14     50.98 o
   7  13  -5       14.97       48.75     66.88 o
   8  13  -5       68.21       79.70     63.97 o
   9  13  -5       35.06       19.42     47.49 o
  10  13  -5       19.35       82.45    115.91 o
  11  13  -5       23.05       37.40     75.26 o
  12  13  -5        5.10      -26.89     71.56 o
  13  13  -5        8.73        1.80     93.71 o
   1  14  -5       49.50       -5.79     42.84 o
   2  14  -5       13.08       -4.24     38.43 o
   3  14  -5       83.95       48.27     47.34 o
   4  14  -5       34.68       -7.93     45.28 o
   5  14  -5      215.85      244.77     56.69 o
   6  14  -5        4.02       -0.91     44.24 o
   7  14  -5       25.62       17.64     48.14 o
   8  14  -5        5.24      -42.42     44.46 o
   9  14  -5      125.71      191.91     56.28 o
  10  14  -5        6.09      -52.34     67.14 o
  11  14  -5       64.37       79.15     76.66 o
   0  15  -5       15.90      -45.64     58.41 o
   1  15  -5       21.98       37.23     51.81 o
   2  15  -5       58.75       21.56     48.76 o
   3  15  -5       10.66        4.62     47.90 o
   4  15  -5      124.25       49.40     50.55 o
   5  15  -5       11.95      -34.21     38.00 o
   6  15  -5      108.13       57.11     49.02 o
   7  15  -5       21.15        7.83     41.04 o
   8  15  -5       78.34       67.89     49.86 o
   1  16  -5       41.82       18.69     46.64 o
   0   0  -4     7203.05     5981.93    141.17 o
   2   0  -4     5150.68     4800.27    127.78 o
   4   0  -4    44922.84    46898.34    679.06 o
   6   0  -4    17322.72    17349.49    329.79 o
   8   0  -4    38801.94    41537.05    660.81 o
  10   0  -4     1926.34     1665.40    108.92 o
  12   0  -4     1261.85     1449.39    111.35 o
  14   0  -4     4759.20     4140.08    194.10 o
  16   0  -4      691.10      672.37    123.52 o
  18   0  -4      973.09      834.83    137.52 o
  20   0  -4      452.42      278.68    104.66 o
  22   0  -4     1119.76      587.79    130.21 o
   1   1  -4      648.99      452.80     25.28 o
   2   1  -4     1581.00     1593.65     50.42 o
   3   1  -4      795.79      617.08     36.13 o
   4   1  -4     1826.41     1774.33     74.23 o
   5   1  -4     1124.46     1196.34     50.25 o
   6   1  -4       76.38      134.93     32.05 o
   7   1  -4     9379.81     9347.65    160.82 o
   8   1  -4     1999.56     2123.13    141.78 o
   9   1  -4     1095.69      932.75     58.94 o
  10   1  -4     3262.30     3981.28    115.02 o
  11   1  -4     5549.61     5653.08    142.72 o
  12   1  -4      152.22      148.36     47.75 o
  13   1  -4      713.63      996.53     90.48 o
  14   1  -4      688.81      764.34     86.65 o
  15   1  -4      943.14     1059.22    105.87 o
  16   1  -4      312.76      384.42    112.87 o
  17   1  -4      704.77      720.02     94.42 o
  18   1  -4      218.60      224.52     62.37 o
  19   1  -4      162.19      217.97     67.65 o
  20   1  -4      391.17      218.19     66.78 o
  21   1  -4      231.34      161.85     58.08 o
  22   1  -4      196.20      169.84     66.35 o
  23   1  -4      218.70      114.59     59.26 o
   0   2  -4     3977.56     3080.72    110.13 o
   1   2  -4      120.65      164.90     21.18 o
   2   2  -4       45.89       53.56     20.82 o
   3   2  -4     2270.13     2383.13     67.54 o
   4   2  -4     1202.40     1309.18     48.81 o
   5   2  -4     4422.41     4131.76     90.83 o
   6   2  -4     1266.01     1316.36     56.09 o
   7   2  -4     8626.20     9478.43    161.02 o
   8   2  -4      891.60      987.83     56.30 o
   9   2  -4      279.04      260.96     45.65 o
  10   2  -4      372.95      548.07     60.74 o
  11   2  -4     2767.47     2725.83    100.03 o
  12   2  -4       85.55       58.97     41.28 o
  13   2  -4      873.77      875.18     85.82 o
  14   2  -4       63.49       55.68     47.08 o
  15   2  -4      503.60      656.57     84.21 o
  16   2  -4       63.16       32.05     51.38 o
  17   2  -4      392.28      401.55     78.42 o
  18   2  -4        2.86       28.60     50.33 o
  19   2  -4     1712.63     1606.99    157.60 o
  20   2  -4       36.75       54.67     51.73 o
  21   2  -4      467.83      281.96     70.31 o
  22   2  -4       26.83       23.53     49.40 o
  23   2  -4      102.45       68.17     57.67 o
   1   3  -4     4111.95     3895.48     63.39 o
   2   3  -4     1066.74      949.62     27.54 o
   3   3  -4     2201.81     2182.40     42.20 o
   4   3  -4     5385.02     5187.35     86.65 o
   5   3  -4      542.43      498.66     34.78 o
   6   3  -4     2644.12     2684.38     57.42 o
   7   3  -4     2129.26     2113.13     52.54 o
   8   3  -4     1526.39     1509.00     46.19 o
   9   3  -4      456.94      405.44     34.04 o
  10   3  -4     1146.12     1137.99     41.00 o
  11   3  -4     2904.46     3003.05    152.42 o
  12   3  -4      760.56      995.91     86.63 o
  13   3  -4     1076.07     1047.68     74.59 o
  14   3  -4      796.00      958.96     93.81 o
  15   3  -4      662.95      642.02     83.45 o
  16   3  -4      426.98      449.46     78.50 o
  17   3  -4      200.60       86.24     58.93 o
  18   3  -4      322.04      324.06     73.52 o
  19   3  -4       94.11       78.66     60.22 o
  20   3  -4      686.42      561.42     86.64 o
  21   3  -4        7.99       -4.12     58.21 o
  22   3  -4      157.80      201.82     66.35 o
  23   3  -4       54.73       59.52     54.19 o
   0   4  -4    12547.46    12187.36    352.61 o
   1   4  -4       88.81       62.84     21.23 o
   2   4  -4     7174.00     7199.93    118.71 o
   3   4  -4      561.77      524.98     52.08 o
   4   4  -4    10218.63     9528.82    102.52 o
   5   4  -4      806.42      765.53     30.00 o
   6   4  -4     1124.21      923.16     33.82 o
   7   4  -4      578.20      588.23     42.24 o
   8   4  -4     5368.05     5365.82     98.61 o
   9   4  -4      239.41      277.96     33.89 o
  10   4  -4     2655.55     2471.00     63.82 o
  11   4  -4      266.18      323.88     57.31 o
  12   4  -4     2508.76     2899.92    152.73 o
  13   4  -4       69.19      111.98     53.35 o
  14   4  -4     1713.44     1621.85     93.04 o
  15   4  -4      513.57      654.90     85.16 o
  16   4  -4     3151.61     3379.24    136.74 o
  17   4  -4      432.89      541.80     96.75 o
  18   4  -4     1997.33     2323.84    123.40 o
  19   4  -4      210.92      236.33     70.09 o
  20   4  -4       77.75      189.93     71.39 o
  21   4  -4       62.87       47.97     54.08 o
  22   4  -4      303.05      246.37     91.27 o
  23   4  -4       23.79       -0.44     45.77 o
   1   5  -4     5721.00     5000.73     82.30 o
   2   5  -4      404.28      415.49     39.58 o
   3   5  -4     4519.69     3765.16     81.73 o
   4   5  -4     2076.44     2149.44     50.85 o
   5   5  -4     1577.03     1481.75     57.09 o
   6   5  -4     1138.72     1110.41     37.31 o
   7   5  -4     4615.27     4358.32     73.93 o
   8   5  -4      948.31      888.45     37.54 o
   9   5  -4     1145.38      983.98     40.27 o
  10   5  -4     1755.28     1815.18     60.18 o
  11   5  -4     3166.06     2803.72    133.56 o
  12   5  -4     1566.67     1499.07    131.13 o
  13   5  -4     1135.25     1154.54     78.87 o
  14   5  -4      500.23      644.79     83.93 o
  15   5  -4       90.50      144.70     90.36 o
  16   5  -4       16.35       77.50     63.68 o
  17   5  -4      191.40      155.88     62.83 o
  18   5  -4       81.25      101.38     69.97 o
  19   5  -4      160.85      178.57     68.58 o
  20   5  -4       93.45       42.12     55.39 o
  21   5  -4       71.12       85.74     59.34 o
  22   5  -4       55.27        4.10     55.61 o
   0   6  -4     2597.35     2437.32     86.90 o
   1   6  -4       55.38       36.12     24.53 o
   2   6  -4     4920.12     4485.36     82.57 o
   3   6  -4      439.29      456.37     59.24 o
   4   6  -4     1828.89     1704.31     61.29 o
   5   6  -4     3545.34     3406.92     59.66 o
   6   6  -4      694.32      770.43     66.31 o
   7   6  -4     2924.29     2983.93     62.84 o
   8   6  -4      809.83      794.96     41.10 o
   9   6  -4      305.38      294.60     35.81 o
  10   6  -4      528.32      624.66     45.45 o
  11   6  -4     1906.47     1936.06     59.30 o
  12   6  -4       30.34        9.31     42.97 o
  13   6  -4      712.91      868.85     78.23 o
  14   6  -4       25.07       17.22     54.32 o
  15   6  -4      846.29     1064.25    103.61 o
  16   6  -4        3.02      102.30     59.41 o
  17   6  -4       92.48      181.83     70.27 o
  18   6  -4        6.63       87.62     87.01 o
  19   6  -4      467.86      412.55    130.82 o
  20   6  -4       63.89      -47.46     88.23 o
  21   6  -4      167.67      183.76    113.18 o
  22   6  -4       45.96      -20.08     90.66 o
   1   7  -4      390.07      436.35     46.46 o
   2   7  -4      108.51       80.26     41.54 o
   3   7  -4       23.58       17.17     46.87 o
   4   7  -4       56.36       24.40     32.34 o
   5   7  -4       34.39       10.13     38.34 o
   6   7  -4       51.39       20.59     32.12 o
   7   7  -4     1298.99     1384.46     61.82 o
   8   7  -4     1422.15     1458.95     63.96 o
   9   7  -4       13.80       41.39     36.25 o
  10   7  -4      342.66      440.01     53.50 o
  11   7  -4     1177.44     1114.76     59.44 o
  12   7  -4     1468.45     1449.49     89.37 o
  13   7  -4      361.34      569.43    136.30 o
  14   7  -4      186.12      176.46     96.14 o
  15   7  -4      148.97      209.92    102.83 o
  16   7  -4       86.16       13.39     88.23 o
  17   7  -4      291.29      317.62    122.91 o
  18   7  -4       40.25       59.02     90.05 o
  19   7  -4       47.46      -55.37     91.27 o
  20   7  -4      178.20      177.07    116.22 o
  21   7  -4       23.34      -77.28     99.18 o
   0   8  -4     1606.23     1497.95     77.89 o
   1   8  -4      414.48      421.09     50.06 o
   2   8  -4     1399.17     1350.28     62.08 o
   3   8  -4     1226.77     1129.82     57.74 o
   4   8  -4     2613.11     2489.02     81.15 o
   5   8  -4      319.17      285.62     48.06 o
   6   8  -4      661.04      703.28     68.67 o
   7   8  -4       32.08      -13.90     35.22 o
   8   8  -4     2231.08     2192.48     79.60 o
   9   8  -4      218.68      180.33     45.79 o
  10   8  -4      481.51      385.24     52.78 o
  11   8  -4      320.07      342.59     54.86 o
  12   8  -4      405.21      623.58     84.27 o
  13   8  -4      807.97      959.62    140.25 o
  14   8  -4     1109.01     1177.66    108.64 o
  15   8  -4      634.35      933.40    160.64 o
  16   8  -4      253.38      411.33    128.39 o
  17   8  -4       57.66       -8.52     90.66 o
  18   8  -4      259.43      418.63    141.78 o
  19   8  -4        5.66        6.69    104.66 o
  20   8  -4       42.28      155.16    126.56 o
   1   9  -4     1783.47     1746.86     62.90 o
   2   9  -4      463.39      484.34     57.46 o
   3   9  -4     1517.95     1392.30     66.28 o
   4   9  -4      538.63      538.81     58.64 o
   5   9  -4      925.68     1095.95     62.68 o
   6   9  -4      116.46       76.13     42.38 o
   7   9  -4     1346.53     1290.29     79.38 o
   8   9  -4       65.95       10.03     41.22 o
   9   9  -4      518.74      769.02     70.50 o
  10   9  -4      282.60      302.30     55.16 o
  11   9  -4     1504.98     1489.05     72.99 o
  12   9  -4      164.59      207.04     74.84 o
  13   9  -4      750.30     1068.00    180.41 o
  14   9  -4      189.46      176.47     73.87 o
  15   9  -4      175.05      141.59     72.22 o
  16   9  -4      123.18       28.60    100.40 o
  17   9  -4       91.82      220.27    116.83 o
  18   9  -4       10.27      -66.93    101.62 o
  19   9  -4       45.63      -66.32    104.05 o
  20   9  -4       76.53      -83.36    110.13 o
   0  10  -4      883.76      888.94     87.54 o
   1  10  -4       30.20        0.20     33.64 o
   2  10  -4      387.33      345.10     65.85 o
   3  10  -4       76.40       55.06     42.80 o
   4  10  -4      306.36      442.28     60.78 o
   5  10  -4      117.69      130.82     46.94 o
   6  10  -4      257.53      234.34     54.72 o
   7  10  -4      220.07      223.95     53.56 o
   8  10  -4       53.35       23.22     44.34 o
   9  10  -4      121.99      142.83     51.70 o
  10  10  -4       24.12       72.91     47.36 o
  11  10  -4      134.03      132.73     50.48 o
  12  10  -4       74.58       22.09     59.80 o
  13  10  -4       37.91       12.27     60.85 o
  14  10  -4      255.78      398.06     82.51 o
  15  10  -4       49.54      -32.97    100.70 o
  16  10  -4       56.73      -23.60     63.40 o
  17  10  -4       21.95      -73.02     87.01 o
  18  10  -4        2.16      -26.77    111.96 o
   1  11  -4       49.52       31.61     38.14 o
   2  11  -4       56.94        8.47     50.21 o
   3  11  -4       23.50      -31.61     39.71 o
   4  11  -4      111.93       89.74     50.33 o
   5  11  -4      187.94      148.15     52.56 o
   6  11  -4      223.04      274.85     58.75 o
   7  11  -4      322.49      330.13     59.82 o
   8  11  -4      258.55      322.35     63.27 o
   9  11  -4       28.57      108.43     51.95 o
  10  11  -4      119.22      118.63     55.20 o
  11  11  -4      353.26      328.54     80.74 o
  12  11  -4      324.35      380.15    174.02 o
  13  11  -4      100.39      151.44     73.76 o
  14  11  -4       55.94      -48.15     59.58 o
  15  11  -4       22.40      -16.49     64.73 o
  16  11  -4       73.31      215.97     84.25 o
  17  11  -4       29.73       12.78    118.04 o
   0  12  -4      125.91       98.71     58.04 o
   1  12  -4       65.58       -9.13     41.28 o
   2  12  -4        0.46      -46.69     41.19 o
   3  12  -4      271.83      288.99     77.60 o
   4  12  -4      268.30      190.51     55.04 o
   5  12  -4       99.02       52.75     45.58 o
   6  12  -4      281.81      327.09     63.63 o
   7  12  -4        7.91       40.28     44.49 o
   8  12  -4      599.41      595.72     71.40 o
   9  12  -4       23.39       -5.33     46.41 o
  10  12  -4        6.29       51.07     51.35 o
  11  12  -4      127.51      103.40     74.64 o
  12  12  -4      186.73      178.38     76.22 o
  13  12  -4       34.26       -9.05     70.98 o
  14  12  -4       71.20      -12.80     72.42 o
  15  12  -4       39.96      -32.67     64.73 o
  16  12  -4       57.76       69.14     93.40 o
   1  13  -4      112.45       66.65     65.75 o
   2  13  -4       13.26       -7.20     42.96 o
   3  13  -4      299.56      245.95     56.92 o
   4  13  -4       28.97        5.53     44.38 o
   5  13  -4      565.79      796.52    161.35 o
   6  13  -4       31.92       83.73     45.69 o
   7  13  -4      681.39      864.83     83.30 o
   8  13  -4       19.36       14.01     48.62 o
   9  13  -4      237.23      251.00     61.24 o
  10  13  -4      155.97      189.07     57.74 o
  11  13  -4      227.93      371.74     89.40 o
  12  13  -4       56.79      126.51    121.09 o
  13  13  -4       97.55      187.14     79.54 o
  14  13  -4       21.56      -28.60     67.33 o
   0  14  -4       56.81       18.25     60.24 o
   1  14  -4        6.79      -35.53     37.71 o
   2  14  -4       24.99      -44.53     36.81 o
   3  14  -4       19.73      -23.74     41.89 o
   4  14  -4       38.23       31.37     46.43 o
   5  14  -4       35.49        2.30     40.70 o
   6  14  -4      128.39      122.35     52.52 o
   7  14  -4       51.05      -32.66     69.80 o
   8  14  -4      159.06      168.14     55.71 o
   9  14  -4       65.47       53.23     49.86 o
  10  14  -4       31.58       21.55     54.49 o
  11  14  -4       12.67        7.99     74.42 o
  12  14  -4       20.20      -16.17     68.80 o
   1  15  -4        3.60      -25.38     40.04 o
   2  15  -4        8.13        6.08     46.90 o
   3  15  -4        1.50        8.13     44.23 o
   4  15  -4       52.83       49.93     55.17 o
   5  15  -4        3.90       24.68     48.81 o
   6  15  -4       32.54       48.74     53.32 o
   7  15  -4        0.34       38.79     55.03 o
   8  15  -4       15.07        6.09     46.23 o
   9  15  -4       24.89       22.98     52.57 o
   0  16  -4       25.21       18.25     57.20 o
   1  16  -4        0.03      -47.20     35.05 o
   2  16  -4       52.16       48.78     48.60 o
   3  16  -4       13.37       30.42     46.03 o
   4  16  -4       38.60       52.32     54.99 o
   2   0  -3    21059.15    21874.74    338.92 o
   4   0  -3   138919.52   141405.70   1816.91 o
   6   0  -3    22419.96    21118.40    366.91 o
   8   0  -3     2670.56     2603.06    115.61 o
  10   0  -3     4383.75     4776.54    174.02 o
  12   0  -3     3016.06     2892.70    149.08 o
  14   0  -3      410.70      430.19    101.62 o
  16   0  -3     6865.19     6593.45    261.64 o
  18   0  -3     4432.27     4160.76    222.70 o
  20   0  -3      362.14      323.10     97.36 o
  22   0  -3      554.49      337.70    101.62 o
  24   0  -3      179.31      115.61     88.84 o
   0   1  -3     2744.49     3480.45     67.54 o
   1   1  -3     4160.44     4383.99     74.56 o
   2   1  -3     2768.65     3247.07     83.06 o
   3   1  -3     1287.07     1322.66     84.88 o
   4   1  -3    65125.64    68728.13    657.52 o
   5   1  -3      503.07      492.88     46.55 o
   6   1  -3     8522.53     8794.69    143.04 o
   7   1  -3     4980.70     4676.16    104.53 o
   8   1  -3     7468.75     7806.93    146.80 o
   9   1  -3      549.34      651.13     78.19 o
  10   1  -3      782.82      938.65     76.97 o
  11   1  -3     2035.57     2201.62    142.08 o
  12   1  -3     1602.42     1621.63    119.26 o
  13   1  -3     1131.78     1180.65     75.47 o
  14   1  -3      578.43      663.02     82.76 o
  15   1  -3     2467.43     2646.95    115.52 o
  16   1  -3     2288.29     2324.86    114.20 o
  17   1  -3       51.87       74.78     55.72 o
  18   1  -3      458.18      531.68     89.05 o
  19   1  -3     1489.39     1703.42    109.45 o
  20   1  -3      405.51      266.71     68.60 o
  21   1  -3      314.59      183.09     65.38 o
  22   1  -3       40.04       -3.27     46.22 o
  23   1  -3      119.35      112.11     55.82 o
  24   1  -3       80.92       42.43     50.29 o
   1   2  -3     3926.86     4442.11     49.23 o
   2   2  -3     6708.71     6945.39     72.85 o
   3   2  -3      214.12      106.59     17.72 o
   4   2  -3     7603.07     7513.86    165.60 o
   5   2  -3     1195.45     1491.52     42.06 o
   6   2  -3     1693.97     1624.30     39.97 o
   7   2  -3    27882.92    27391.26    245.48 o
   8   2  -3     1390.39     1220.18     57.70 o
   9   2  -3     3786.41     3873.48    101.42 o
  10   2  -3     1043.56     1030.76     63.01 o
  11   2  -3     6816.33     6242.72    149.31 o
  12   2  -3     1741.95     1621.23     81.90 o
  13   2  -3      628.98      697.76     96.75 o
  14   2  -3      469.10      632.03     78.75 o
  15   2  -3     3217.23     3355.51    128.43 o
  16   2  -3       86.47       12.32     51.36 o
  17   2  -3      979.47      843.89     96.37 o
  18   2  -3      234.81      208.06     65.49 o
  19   2  -3      699.66      531.73     83.47 o
  20   2  -3      111.14      100.62     55.07 o
  21   2  -3       39.53      -22.38     50.20 o
  22   2  -3       78.44       17.07     55.08 o
  23   2  -3      402.87      252.33     68.11 o
  24   2  -3        7.36       28.34     52.70 o
   0   3  -3     7090.44     6427.00    111.67 o
   1   3  -3     2440.02     2422.94     46.63 o
   2   3  -3     2042.38     1733.36     31.51 o
   3   3  -3     9832.71     9937.93    128.23 o
   4   3  -3    14970.88    14534.60    130.00 o
   5   3  -3    10463.76    10410.57    105.76 o
   6   3  -3     1685.23     1649.45     39.44 o
   7   3  -3     5768.30     5247.19     82.13 o
   8   3  -3     6885.25     7026.15    128.81 o
   9   3  -3     2178.66     1915.52     50.33 o
  10   3  -3     2677.77     2398.31     56.43 o
  11   3  -3     4660.07     4831.55     90.57 o
  12   3  -3     1135.91     1197.03     73.58 o
  13   3  -3      416.44      410.76     66.78 o
  14   3  -3     1256.80     1419.07    102.22 o
  15   3  -3     3741.98     4117.63    142.71 o
  16   3  -3      355.55      449.62     77.71 o
  17   3  -3       94.50      132.62     72.10 o
  18   3  -3      303.21      353.72     73.95 o
  19   3  -3      475.81      340.66     99.18 o
  20   3  -3      429.22      352.97     74.08 o
  21   3  -3        1.89       30.14     53.15 o
  22   3  -3      118.17       97.36     53.45 o
  23   3  -3       93.25       23.75     54.40 o
   1   4  -3     8627.56     8020.69     96.35 o
   2   4  -3     5559.02     5490.96     89.25 o
   3   4  -3     2002.59     1932.12     47.51 o
   4   4  -3        2.02       21.83     15.55 o
   5   4  -3     1242.08     1215.64     53.93 o
   6   4  -3     4193.02     4340.26     86.25 o
   7   4  -3     4390.39     4110.73     68.00 o
   8   4  -3     1510.89     1513.27     43.71 o
   9   4  -3     1751.43     1673.41     66.02 o
  10   4  -3     2458.56     2385.22     62.74 o
  11   4  -3     1647.13     1726.23     55.83 o
  12   4  -3     2432.21     2422.50    100.10 o
  13   4  -3      342.12      413.14     69.84 o
  14   4  -3     1212.02     1081.27     78.39 o
  15   4  -3      137.36      168.12     62.57 o
  16   4  -3     3958.66     4087.58    149.70 o
  17   4  -3       92.16      105.80     63.23 o
  18   4  -3     1928.17     1988.38    116.88 o
  19   4  -3       17.43      -16.88     49.34 o
  20   4  -3      255.87      209.67     68.53 o
  21   4  -3       37.64       26.91     54.24 o
  22   4  -3      165.19      164.35     88.84 o
  23   4  -3       37.53        5.68     47.04 o
   0   5  -3    11472.70    10968.27    175.54 o
   1   5  -3        5.02      -27.65     18.43 o
   2   5  -3     4934.36     4450.74     85.67 o
   3   5  -3     8473.57     7904.05    124.33 o
   4   5  -3    12712.12    12370.41    177.08 o
   5   5  -3     1243.59     1195.63     42.68 o
   6   5  -3     1307.33     1224.98     39.46 o
   7   5  -3      286.53      365.50     56.91 o
   8   5  -3     2140.90     2019.10     52.29 o
   9   5  -3      421.87      481.59     38.96 o
  10   5  -3      800.22      880.41     39.95 o
  11   5  -3     2620.68     2837.82     65.84 o
  12   5  -3      559.53      509.93     89.75 o
  13   5  -3      879.26      849.27     86.37 o
  14   5  -3      556.89      595.19     81.32 o
  15   5  -3     1792.76     1927.93    105.32 o
  16   5  -3     2310.57     2362.42    118.28 o
  17   5  -3      270.96      309.73     79.90 o
  18   5  -3       97.65       92.15     88.53 o
  19   5  -3      562.53      518.77     89.84 o
  20   5  -3      285.95      247.13     99.18 o
  21   5  -3       57.42       24.07     52.19 o
  22   5  -3        8.28       27.29     55.49 o
  23   5  -3       90.99       53.33     57.21 o
   1   6  -3     4274.51     4219.46     76.20 o
   2   6  -3      118.99      139.69     29.00 o
   3   6  -3     4965.67     4635.42    150.17 o
   4   6  -3      178.92      187.24     24.98 o
   5   6  -3      164.83      223.70     29.95 o
   6   6  -3      252.01      307.49     32.10 o
   7   6  -3     5841.08     5660.27    102.58 o
   8   6  -3      170.24      157.86     45.58 o
   9   6  -3     1999.46     2062.61     57.29 o
  10   6  -3      142.93      159.17     32.75 o
  11   6  -3     2388.59     2488.85     65.45 o
  12   6  -3      199.91      184.97     44.77 o
  13   6  -3      633.98      675.66     64.31 o
  14   6  -3       22.55       53.05     50.68 o
  15   6  -3     1334.45     1483.74     94.15 o
  16   6  -3       80.09       75.41     61.42 o
  17   6  -3     1373.26     1256.75    100.70 o
  18   6  -3       15.43       59.78     59.76 o
  19   6  -3      398.98      624.78    218.14 o
  20   6  -3       95.40      156.79     72.92 o
  21   6  -3       30.49       26.03     65.76 o
  22   6  -3       52.78       60.85    116.83 o
   0   7  -3     5538.02     4709.31    120.19 o
   1   7  -3      155.38      142.69     34.16 o
   2   7  -3     1553.98     1287.33     72.04 o
   3   7  -3      557.68      623.54     52.09 o
   4   7  -3     3743.77     3169.43     58.92 o
   5   7  -3      470.06      462.15     43.21 o
   6   7  -3      705.37      772.02     50.41 o
   7   7  -3      506.70      565.11     42.75 o
   8   7  -3     2157.27     2118.18     58.80 o
   9   7  -3       35.72       26.04     29.35 o
  10   7  -3      522.02      726.90     50.86 o
  11   7  -3      494.07      617.55     50.29 o
  12   7  -3      137.36      220.79     48.81 o
  13   7  -3      131.66      152.49     60.47 o
  14   7  -3      434.78      579.98    123.65 o
  15   7  -3      428.54      538.71     83.86 o
  16   7  -3     1469.61     1259.55    138.73 o
  17   7  -3       37.60        6.69     79.71 o
  18   7  -3      498.03      716.79    147.25 o
  19   7  -3      242.56      413.16    135.08 o
  20   7  -3      145.09      171.59    113.18 o
  21   7  -3       58.57       33.47    107.70 o
  22   7  -3       16.26      -23.73    102.83 o
   1   8  -3     2731.34     2606.49     49.17 o
   2   8  -3       21.39      -28.80     19.20 o
   3   8  -3     1199.82      944.73     53.09 o
   4   8  -3     1169.04     1117.45     57.01 o
   5   8  -3      680.13      940.22     88.75 o
   6   8  -3      372.58      403.37     52.45 o
   7   8  -3      876.98      957.65     62.75 o
   8   8  -3      215.39      215.67     45.90 o
   9   8  -3     1069.47     1134.38     60.98 o
  10   8  -3      371.72      487.16     62.19 o
  11   8  -3      618.04      775.53     66.66 o
  12   8  -3       97.85       95.00     56.72 o
  13   8  -3      833.11      951.64    109.22 o
  14   8  -3      813.37     1239.08    108.18 o
  15   8  -3      935.40     1283.95    156.07 o
  16   8  -3      674.81      761.20    142.99 o
  17   8  -3      232.66      336.49    117.44 o
  18   8  -3     1226.67     1592.38    201.41 o
  19   8  -3        7.06       35.90     91.88 o
  20   8  -3        9.44      -76.67     86.40 o
  21   8  -3       46.96       20.08    108.92 o
   0   9  -3     1507.31     1467.57     79.67 o
   1   9  -3        8.74      -35.24     28.50 o
   2   9  -3      348.13      503.46     81.95 o
   3   9  -3      490.87      495.29     55.40 o
   4   9  -3      952.48      937.39     72.78 o
   5   9  -3       61.08      -12.89     43.20 o
   6   9  -3      600.65      582.24     60.24 o
   7   9  -3      158.42      160.19     46.20 o
   8   9  -3      923.58     1049.30     76.22 o
   9   9  -3       54.57       32.50     41.62 o
  10   9  -3      222.08      186.92     50.28 o
  11   9  -3       92.33      127.39     48.27 o
  12   9  -3       39.02       13.48     51.98 o
  13   9  -3       11.47      -23.12     58.07 o
  14   9  -3      300.07      489.24     84.84 o
  15   9  -3      247.26      369.30     77.47 o
  16   9  -3       41.06       77.06     68.46 o
  17   9  -3       50.58      188.63    111.35 o
  18   9  -3      112.97      233.05    118.65 o
  19   9  -3      137.85      343.18    132.04 o
  20   9  -3       68.38       78.49    108.92 o
   1  10  -3      832.98     1043.00     64.44 o
   2  10  -3       11.56      -14.70     40.26 o
   3  10  -3     1086.66     1158.69     63.61 o
   4  10  -3      135.40      199.60     48.11 o
   5  10  -3      752.58      916.88     74.78 o
   6  10  -3      161.54      143.65     55.06 o
   7  10  -3     3356.50     3130.39    100.97 o
   8  10  -3      656.15      746.35     74.21 o
   9  10  -3     1542.99     1560.51     80.40 o
  10  10  -3       69.05       97.25     48.56 o
  11  10  -3      805.54     1131.88     85.96 o
  12  10  -3      158.18      179.14     65.19 o
  13  10  -3      337.07      433.51    133.86 o
  14  10  -3        5.62      -23.79     59.34 o
  15  10  -3      478.04      676.08     97.17 o
  16  10  -3       67.40       11.07     64.19 o
  17  10  -3       94.53        0.61     94.31 o
  18  10  -3       18.87      -19.47    105.87 o
  19  10  -3       77.38      125.95    119.87 o
   0  11  -3      217.94      241.00     65.83 o
   1  11  -3        0.92      -30.14     32.12 o
   2  11  -3       73.56       76.56     45.79 o
   3  11  -3      108.83       30.34     42.21 o
   4  11  -3      762.68      857.25    102.42 o
   5  11  -3       90.40       39.89     45.19 o
   6  11  -3      315.17      324.75     57.35 o
   7  11  -3      207.93      328.59     59.72 o
   8  11  -3      479.28      652.79    113.90 o
   9  11  -3       19.30        7.66     45.31 o
  10  11  -3      382.95      433.68     66.94 o
  11  11  -3      153.73      104.33     52.29 o
  12  11  -3       60.61      139.93     71.21 o
  13  11  -3       65.55       27.82     60.16 o
  14  11  -3      213.57      370.42     83.93 o
  15  11  -3       89.96       60.53     69.39 o
  16  11  -3       36.88       -3.52     67.94 o
  17  11  -3       17.70     -104.05    105.87 o
  18  11  -3       67.98       74.84    114.39 o
   1  12  -3     1008.03     1136.38     85.69 o
   2  12  -3       76.69       33.31     52.38 o
   3  12  -3      113.59      156.03     51.15 o
   4  12  -3      171.43      149.24     52.51 o
   5  12  -3      299.41      161.60     52.58 o
   6  12  -3      118.93       96.19     52.20 o
   7  12  -3      628.94      754.62     77.39 o
   8  12  -3       92.58      116.51     54.11 o
   9  12  -3      355.31      475.90     69.69 o
  10  12  -3       46.45       45.49     52.54 o
  11  12  -3      353.61      500.61     72.96 o
  12  12  -3       91.70      107.53     70.27 o
  13  12  -3       81.73       79.26     70.86 o
  14  12  -3      190.29      459.72     95.64 o
  15  12  -3       28.57       61.61     73.02 o
  16  12  -3      113.99      158.83     74.67 o
   0  13  -3      109.38      116.83     64.51 o
   1  13  -3        0.06      -23.62     42.87 o
   2  13  -3      109.93       42.38     44.62 o
   3  13  -3       11.75      -30.00     40.98 o
   4  13  -3       25.11       63.71     51.45 o
   5  13  -3      132.34      149.95     53.07 o
   6  13  -3        3.10       56.28     48.31 o
   7  13  -3       27.01       12.92     52.46 o
   8  13  -3       59.17       22.56     41.91 o
   9  13  -3        4.45       -9.03     48.64 o
  10  13  -3      127.29       85.97     52.99 o
  11  13  -3        0.04       -9.61     49.16 o
  12  13  -3       15.83       17.09     68.45 o
  13  13  -3       24.39        9.38     67.51 o
  14  13  -3       20.69       20.65    104.35 o
  15  13  -3       80.39      173.42     82.46 o
   1  14  -3      150.18       92.83     56.43 o
   2  14  -3       37.37        9.58     49.34 o
   3  14  -3      237.66      215.88    133.86 o
   4  14  -3       67.10       45.62     48.81 o
   5  14  -3      154.78      134.81     60.60 o
   6  14  -3       17.74        1.66     54.09 o
   7  14  -3      223.03      140.86     67.66 o
   8  14  -3       44.59       73.46     69.06 o
   9  14  -3       84.37      126.70     56.40 o
  10  14  -3        2.60       -4.33     49.52 o
  11  14  -3       27.74       -9.90     73.77 o
  12  14  -3       36.09      -25.97     70.96 o
  13  14  -3       25.91       46.61     78.25 o
   0  15  -3      193.74      139.95     84.58 o
   1  15  -3       23.67       31.37     45.31 o
   2  15  -3      100.90       85.81     52.29 o
   3  15  -3       94.15       79.87     53.16 o
   4  15  -3      162.37      100.47     56.95 o
   5  15  -3       90.75       57.66     54.33 o
   6  15  -3       93.75       37.90     46.88 o
   7  15  -3        4.24       -3.33     49.15 o
   8  15  -3       78.71       82.63     61.62 o
   9  15  -3        6.29       -0.03     50.20 o
  10  15  -3       45.63       67.50     58.38 o
   1  16  -3       54.09       47.93     46.00 o
   2  16  -3        7.86       -9.15     41.84 o
   3  16  -3       31.07       34.65     46.90 o
   4  16  -3       43.15       64.04     49.66 o
   5  16  -3       25.86       31.15     53.79 o
   6  16  -3       19.95       15.16     48.50 o
   0   0  -2    13688.99    13053.04    205.06 o
   2   0  -2    17710.32    18767.85    287.20 o
   4   0  -2    44092.14    49420.47    685.14 o
   6   0  -2      793.31      604.22     54.76 o
   8   0  -2     5809.21     5768.36    170.98 o
  10   0  -2     3794.35     4060.36    158.20 o
  12   0  -2    10057.61    11531.85    305.46 o
  14   0  -2     3667.34     4183.89    192.89 o
  16   0  -2     1236.03     1338.65    128.39 o
  18   0  -2     4195.61     4143.12    220.88 o
  20   0  -2      106.05       49.29     71.80 o
  22   0  -2      183.24      114.39     80.93 o
  24   0  -2       96.70       77.89     69.97 o
   1   1  -2    11018.84    11324.08    125.42 o
   2   1  -2    10618.14    10116.72    111.82 o
   3   1  -2     5713.39     5939.18     78.55 o
   4   1  -2    12567.31    12966.91    145.18 o
   5   1  -2      418.88      414.56     37.24 o
   6   1  -2     1123.50      941.36     65.72 o
   7   1  -2     2085.74     1720.77     67.85 o
   8   1  -2     1435.18     1481.91     62.59 o
   9   1  -2     2886.46     3055.28     92.93 o
  10   1  -2       25.36       30.59     37.56 o
  11   1  -2      668.38      800.27     59.81 o
  12   1  -2     1082.31      976.84     67.33 o
  13   1  -2       52.51       76.65     48.61 o
  14   1  -2     3080.70     3021.40    116.81 o
  15   1  -2     2066.82     2078.13    104.55 o
  16   1  -2      887.87      995.48     99.95 o
  17   1  -2      641.78      540.45     84.36 o
  18   1  -2       41.49       37.42     52.06 o
  19   1  -2      725.40      529.23     84.53 o
  20   1  -2      208.54      124.39     56.67 o
  21   1  -2       83.38       79.03     54.47 o
  22   1  -2      231.88      143.69     57.45 o
  23   1  -2      133.23       14.96     45.87 o
  24   1  -2       43.67       15.98     42.61 o
   0   2  -2     3500.76     3314.86     65.06 o
   1   2  -2      963.52      799.66     24.00 o
   2   2  -2     1253.93     1061.95     23.86 o
   3   2  -2    50835.33    55069.70    365.10 o
   4   2  -2     1361.59     1167.90     28.47 o
   5   2  -2      446.65      418.45     28.19 o
   6   2  -2      300.24      389.49     63.95 o
   7   2  -2     2873.97     3230.12     56.51 o
   8   2  -2      111.56      185.10     23.32 o
   9   2  -2     3772.48     4046.57     67.02 o
  10   2  -2       72.90       97.97     33.13 o
  11   2  -2      558.73      652.52     67.35 o
  12   2  -2       96.18       59.37     43.20 o
  13   2  -2       57.41       25.92     43.43 o
  14   2  -2      461.57      544.61     77.52 o
  15   2  -2       74.18       67.45     53.93 o
  16   2  -2      236.57      201.50     66.47 o
  17   2  -2      331.67      272.40     76.06 o
  18   2  -2       43.32      -11.62     47.61 o
  19   2  -2      122.21       88.51     56.37 o
  20   2  -2        6.18      -45.59     43.75 o
  21   2  -2      305.46      196.18     63.24 o
  22   2  -2       31.66       12.42     43.88 o
  23   2  -2       88.71      100.48     65.11 o
  24   2  -2       56.38       45.88     48.37 o
   1   3  -2     9280.59     9241.49     94.03 o
   2   3  -2      507.38      468.51     28.78 o
   3   3  -2     4930.13     4884.87     59.67 o
   4   3  -2     1614.27     1530.51     39.87 o
   5   3  -2     3187.64     3069.76     49.98 o
   6   3  -2     2434.10     2188.04     44.40 o
   7   3  -2     4145.75     3759.09     66.13 o
   8   3  -2      524.76      450.49     42.33 o
   9   3  -2     7642.26     7575.12    124.58 o
  10   3  -2     1861.79     1902.10     53.67 o
  11   3  -2      893.47      814.93     39.41 o
  12   3  -2     1488.30     1545.39     50.44 o
  13   3  -2      363.31      390.83     66.47 o
  14   3  -2     3110.47     3338.25    124.03 o
  15   3  -2      191.93      246.06     67.05 o
  16   3  -2     1145.47     1280.05     99.95 o
  17   3  -2      229.79      237.30     72.07 o
  18   3  -2       63.78       41.50     53.35 o
  19   3  -2       28.95      -14.41     50.85 o
  20   3  -2        0.63      -18.83     48.25 o
  21   3  -2      214.54      141.38     61.12 o
  22   3  -2        6.40       27.03     51.11 o
  23   3  -2      217.69      202.52     66.47 o
  24   3  -2       20.60       -2.52     54.06 o
   0   4  -2     8832.47     9189.23    256.17 o
   1   4  -2      599.49      577.47     32.19 o
   2   4  -2     4417.59     4090.52     53.90 o
   3   4  -2      258.51      312.15     23.61 o
   4   4  -2     5897.21     5814.02     88.79 o
   5   4  -2      541.05      515.90     28.13 o
   6   4  -2     4770.15     4397.56     67.61 o
   7   4  -2      841.97      867.58     34.61 o
   8   4  -2    16376.29    15987.92    209.17 o
   9   4  -2      480.12      549.57     38.49 o
  10   4  -2     7566.02     7586.59    102.15 o
  11   4  -2      893.60      901.87     46.54 o
  12   4  -2     5449.82     5447.81    102.38 o
  13   4  -2      580.45      681.01     79.57 o
  14   4  -2     1614.32     1876.45     95.90 o
  15   4  -2      577.10      532.03     77.95 o
  16   4  -2       66.15      173.95     61.52 o
  17   4  -2      136.52      202.01     67.98 o
  18   4  -2     1039.20      891.85    143.60 o
  19   4  -2        6.06       16.06     49.56 o
  20   4  -2      333.66      240.78     68.53 o
  21   4  -2       38.68      -37.73     71.50 o
  22   4  -2      163.90      123.29     65.79 o
  23   4  -2       26.57       20.17     51.17 o
   1   5  -2     5273.43     4676.03     56.68 o
   2   5  -2     1057.73     1036.28     29.84 o
   3   5  -2     3822.70     3494.78     65.52 o
   4   5  -2     1986.23     1948.65     43.94 o
   5   5  -2     3293.00     3208.01     58.50 o
   6   5  -2     1969.56     2036.18     49.06 o
   7   5  -2     5153.53     5049.47     79.77 o
   8   5  -2     1343.31     1272.13     43.75 o
   9   5  -2     4099.26     3989.81     74.51 o
  10   5  -2     1497.90     1611.07     50.93 o
  11   5  -2     1077.01     1265.83     47.40 o
  12   5  -2     1529.26     1535.38     52.18 o
  13   5  -2       60.14       62.81     51.31 o
  14   5  -2     1487.72     1608.28     92.12 o
  15   5  -2      449.29      712.79     88.35 o
  16   5  -2      847.57      974.67    101.64 o
  17   5  -2      535.49      479.14     85.17 o
  18   5  -2      202.27      227.44     76.36 o
  19   5  -2      338.78      244.71     72.22 o
  20   5  -2      189.07      123.85     67.64 o
  21   5  -2      177.56      164.33     63.74 o
  22   5  -2      189.96      141.02     65.85 o
  23   5  -2      297.11      236.35     77.18 o
   0   6  -2      362.73      319.83     48.21 o
   1   6  -2      293.60      297.23     23.69 o
   2   6  -2      260.81      380.41     43.71 o
   3   6  -2    11780.08    11538.70    121.06 o
   4   6  -2     1366.17     1287.71     47.51 o
   5   6  -2     1758.85     1507.89     47.51 o
   6   6  -2     2036.81     1938.66     51.14 o
   7   6  -2      464.67      618.94     41.80 o
   8   6  -2     1332.51     1278.88     45.54 o
   9   6  -2     1260.27     1344.44     48.37 o
  10   6  -2     1239.72     1217.31     48.00 o
  11   6  -2      868.70      880.62     55.33 o
  12   6  -2      107.41      139.79     35.18 o
  13   6  -2       46.24        5.18     37.36 o
  14   6  -2        4.41        2.96     37.25 o
  15   6  -2        3.55       -1.57     55.48 o
  16   6  -2       40.77       17.39     57.09 o
  17   6  -2      217.12      138.90     69.27 o
  18   6  -2       41.50       52.60     62.38 o
  19   6  -2       13.41      -54.02     58.33 o
  20   6  -2       73.13      101.73     84.27 o
  21   6  -2      343.05      433.29    192.58 o
  22   6  -2       49.68       28.97     72.10 o
   1   7  -2     3371.16     3238.24     54.89 o
   2   7  -2      853.56      755.88     42.90 o
   3   7  -2     1290.64     1393.51     42.01 o
   4   7  -2      224.60      212.82     29.74 o
   5   7  -2      331.16      326.05     34.22 o
   6   7  -2      446.06      607.29     43.39 o
   7   7  -2       50.71       24.93     27.19 o
   8   7  -2      271.86      299.09     37.52 o
   9   7  -2     1475.92     1341.40     50.98 o
  10   7  -2       80.60       83.65     41.54 o
  11   7  -2      450.45      593.99     50.64 o
  12   7  -2      155.34      163.25     38.97 o
  13   7  -2       27.05      -14.05     38.62 o
  14   7  -2      170.97      148.40     48.89 o
  15   7  -2      159.70      155.94     49.58 o
  16   7  -2      225.54      325.53     76.15 o
  17   7  -2       17.16      -16.31     54.99 o
  18   7  -2       90.09      154.12     97.36 o
  19   7  -2      146.28      107.45     89.45 o
  20   7  -2      268.19      282.93    135.08 o
  21   7  -2        7.02      -49.90     96.14 o
  22   7  -2       83.92       40.77    105.87 o
   0   8  -2     1076.41      796.43    109.30 o
   1   8  -2      787.86      766.00     54.28 o
   2   8  -2     1457.39     1284.43     49.25 o
   3   8  -2     2757.79     2423.61     58.48 o
   4   8  -2     4261.09     4320.15     78.90 o
   5   8  -2     2138.42     1980.98     56.60 o
   6   8  -2      651.30      796.83     63.31 o
   7   8  -2     1276.11     1363.32     51.47 o
   8   8  -2     1270.18     1370.43     53.10 o
   9   8  -2       92.37      101.14     34.97 o
  10   8  -2     1060.33     1140.84     52.38 o
  11   8  -2      373.34      369.93     47.04 o
  12   8  -2      950.24     1110.38     66.76 o
  13   8  -2       42.81       19.25     43.78 o
  14   8  -2      497.33      601.94    101.36 o
  15   8  -2       68.15       98.60     61.92 o
  16   8  -2      155.98      185.59    102.83 o
  17   8  -2       57.33        4.26     86.40 o
  18   8  -2      398.45      299.98    109.53 o
  19   8  -2       53.09      195.32    111.96 o
  20   8  -2      150.22       80.93    105.87 o
  21   8  -2      124.05      179.50    125.95 o
   1   9  -2     2187.96     2238.34     53.40 o
   2   9  -2      326.95      331.16     38.27 o
   3   9  -2     1281.04     1175.34     61.82 o
   4   9  -2      480.91      605.60     61.81 o
   5   9  -2     1181.10     1113.21     59.28 o
   6   9  -2      264.26      317.40     50.92 o
   7   9  -2     1136.26     1143.03     63.63 o
   8   9  -2       64.03       71.61     52.39 o
   9   9  -2      769.53      814.93     70.18 o
  10   9  -2      108.84      106.74     47.30 o
  11   9  -2      113.05      166.02     51.95 o
  12   9  -2      408.20      456.46     62.64 o
  13   9  -2      432.71      677.60     86.28 o
  14   9  -2      519.84      818.16     97.60 o
  15   9  -2      771.72     1123.41    106.54 o
  16   9  -2      217.67      180.72     97.96 o
  17   9  -2      936.54     1311.27    179.50 o
  18   9  -2       25.04       20.08    102.22 o
  19   9  -2      177.15      295.72    136.91 o
  20   9  -2       55.76       17.65    103.44 o
   0  10  -2     2679.71     2479.76    101.79 o
   1  10  -2      109.14       81.92     36.70 o
   2  10  -2     1067.85     1126.20     93.67 o
   3  10  -2      710.57      770.26     66.60 o
   4  10  -2      295.02      362.55     54.48 o
   5  10  -2       21.16        1.24     37.73 o
   6  10  -2      905.84     1126.24    144.87 o
   7  10  -2        7.75       -6.29     43.34 o
   8  10  -2      508.15      740.12     76.82 o
   9  10  -2      739.74      967.15     78.45 o
  10  10  -2      419.10      445.47     65.29 o
  11  10  -2      256.83      210.90     53.20 o
  12  10  -2      116.84       96.66     53.23 o
  13  10  -2       98.01      123.27     67.12 o
  14  10  -2      114.01      164.41     68.11 o
  15  10  -2       90.60      182.22     71.58 o
  16  10  -2      126.92      184.37    113.79 o
  17  10  -2      127.21      132.04    110.13 o
  18  10  -2       20.47      -35.90    107.70 o
  19  10  -2       65.98      -41.38    104.66 o
   1  11  -2      899.87      970.08     90.68 o
   2  11  -2       50.14       62.05     46.76 o
   3  11  -2      135.35      108.90     49.07 o
   4  11  -2       10.33      -56.14     37.77 o
   5  11  -2      102.76       92.65     49.30 o
   6  11  -2       43.16       -4.77     44.81 o
   7  11  -2       51.14       61.14     46.40 o
   8  11  -2      113.65      112.31     51.13 o
   9  11  -2      293.42      377.31     75.45 o
  10  11  -2      218.21      347.73     63.57 o
  11  11  -2       59.82      116.21     53.40 o
  12  11  -2       82.27       63.76     54.40 o
  13  11  -2       15.05       46.74     61.55 o
  14  11  -2      195.68      190.36     74.31 o
  15  11  -2       72.95       42.29     67.98 o
  16  11  -2      194.43      279.90    116.83 o
  17  11  -2       23.17      -24.34     93.71 o
  18  11  -2       17.42      -26.16    104.66 o
   0  12  -2       81.83        6.74     73.32 o
   1  12  -2       39.32       15.30     47.80 o
   2  12  -2      329.07      295.18     58.18 o
   3  12  -2        7.02       16.73     41.96 o
   4  12  -2      416.09      522.18     69.21 o
   5  12  -2      283.37      301.66     58.13 o
   6  12  -2       77.34       45.35     45.46 o
   7  12  -2       48.13       45.84     48.08 o
   8  12  -2       91.24      146.99     59.60 o
   9  12  -2        4.86       27.97     47.41 o
  10  12  -2       58.19      113.25     55.10 o
  11  12  -2      198.73      197.92     69.74 o
  12  12  -2      122.67      134.39     59.22 o
  13  12  -2      134.75      148.95     72.04 o
  14  12  -2      143.24      278.86     81.23 o
  15  12  -2      104.08      126.17     71.92 o
  16  12  -2       11.90       78.49    107.70 o
  17  12  -2        5.14      -81.54    105.27 o
   1  13  -2      766.65      649.72     93.11 o
   2  13  -2       51.25        2.87     57.00 o
   3  13  -2      439.08      446.71     85.42 o
   4  13  -2       13.16      -47.01     52.17 o
   5  13  -2      520.84      617.45     92.69 o
   6  13  -2       37.23       24.21     46.31 o
   7  13  -2      228.33      193.02     53.87 o
   8  13  -2        2.45      -24.98     43.98 o
   9  13  -2      326.90      340.50     61.98 o
  10  13  -2        6.89      -11.58     48.48 o
  11  13  -2       56.04      144.90     55.32 o
  12  13  -2       35.87       59.36     68.41 o
  13  13  -2       80.01       78.03     73.91 o
  14  13  -2       36.54       74.03    128.08 o
  15  13  -2       86.50       94.29     76.36 o
   0  14  -2      135.96      212.36     98.57 o
   1  14  -2        0.90        1.30     55.03 o
   2  14  -2      157.71      112.60     61.31 o
   3  14  -2       13.95      -36.37     48.37 o
   4  14  -2       40.91      -10.66     49.52 o
   5  14  -2       36.34       55.37     57.60 o
   6  14  -2       68.97       62.52     56.01 o
   7  14  -2        7.87       54.96     57.52 o
   8  14  -2       42.65       50.11     53.24 o
   9  14  -2       59.33       79.56     56.77 o
  10  14  -2       83.80       60.85     58.64 o
  11  14  -2       15.78      -23.37     49.62 o
  12  14  -2       17.46      -54.15     91.27 o
  13  14  -2        2.29       15.21     94.92 o
   1  15  -2        1.28       40.77     50.76 o
   2  15  -2        3.47      -26.68     39.78 o
   3  15  -2       30.00      -11.39     44.44 o
   4  15  -2        5.80       49.78     56.58 o
   5  15  -2        7.66       12.43     49.72 o
   6  15  -2       22.75        3.98     46.95 o
   7  15  -2       22.92       19.54     53.57 o
   8  15  -2       12.89       -9.69     56.82 o
   9  15  -2       45.49       48.96     55.34 o
  10  15  -2       10.14       19.92     54.55 o
   0  16  -2        7.45        3.65     61.46 o
   1  16  -2       19.30       10.04     45.35 o
   2  16  -2       98.46       31.03     47.37 o
   3  16  -2       88.50       74.72     52.04 o
   4  16  -2       87.05      130.81     63.44 o
   5  16  -2        0.54       48.57     52.34 o
   6  16  -2       21.00       10.36     47.34 o
   7  16  -2       10.90      -23.39     53.00 o
   2   0  -1    54220.90    53788.12    719.83 o
   4   0  -1    18953.00    20177.09    317.62 o
   6   0  -1     3472.11     3970.31    122.91 o
   8   0  -1     5683.85     6132.23    175.24 o
  10   0  -1     5342.84     5002.52     83.59 o
  12   0  -1      759.69      683.30    160.94 o
  14   0  -1      456.78      477.65    105.87 o
  16   0  -1      743.41      830.57    133.26 o
  18   0  -1      958.98      655.94    132.04 o
  20   0  -1       96.23       94.31     82.75 o
  22   0  -1      544.04      500.78    121.09 o
  24   0  -1      292.08       99.18     77.89 o
   0   1  -1    17134.47    15171.76    229.40 o
   1   1  -1      838.08      926.25     19.47 o
   2   1  -1    35582.21    34898.85    237.86 o
   3   1  -1      527.18      475.60     14.80 o
   4   1  -1     4877.57     4820.92     60.00 o
   5   1  -1     4327.80     4330.40     88.17 o
   6   1  -1     3053.00     3137.57     49.71 o
   7   1  -1     9924.86    10035.38    115.83 o
   8   1  -1     4041.66     4157.13     75.15 o
   9   1  -1     2772.38     2650.95     52.20 o
  10   1  -1     1450.70     1256.47     48.32 o
  11   1  -1      176.39      213.42     28.31 o
  12   1  -1     1462.11     1268.87     42.40 o
  13   1  -1      329.15      349.57     64.10 o
  14   1  -1     2146.76     2138.95    100.89 o
  15   1  -1      414.48      435.27     75.44 o
  16   1  -1      973.28     1063.12    102.93 o
  17   1  -1       37.32       40.08     54.14 o
  18   1  -1      256.50      266.68     76.69 o
  19   1  -1      133.80      176.65     71.95 o
  20   1  -1       50.30       -8.73     42.84 o
  21   1  -1      394.09      203.21     66.02 o
  22   1  -1       65.52       51.74     50.44 o
  23   1  -1      359.62      218.47     65.06 o
  24   1  -1       29.31       15.65     48.29 o
   1   2  -1     6080.46     6505.39     63.80 o
   2   2  -1       88.10       93.88     12.54 o
   3   2  -1    14333.88    13791.45    167.05 o
   4   2  -1     2673.27     2014.11     36.49 o
   5   2  -1     1023.41     1202.03     29.78 o
   6   2  -1     1632.36     1428.53     32.91 o
   7   2  -1    32473.49    34937.70    338.66 o
   8   2  -1      384.96      348.08     28.89 o
   9   2  -1     7731.76     8040.87    107.79 o
  10   2  -1      145.45      109.74     26.92 o
  11   2  -1     2419.62     2646.80     61.70 o
  12   2  -1      207.12      277.24     35.43 o
  13   2  -1      904.86      951.26     85.37 o
  14   2  -1       86.86      105.79     52.59 o
  15   2  -1     2187.99     2340.12    109.71 o
  16   2  -1       45.54       69.24     55.69 o
  17   2  -1      593.89      745.64    138.43 o
  18   2  -1      257.44      217.99     66.88 o
  19   2  -1     1266.25     1207.22    166.11 o
  20   2  -1      192.88      117.94     61.08 o
  21   2  -1      217.53      130.75     57.43 o
  22   2  -1       17.69      -29.67     44.44 o
  23   2  -1      238.54       95.25     53.76 o
  24   2  -1        5.56       30.64     53.10 o
   0   3  -1     9531.84     8770.84    158.51 o
   1   3  -1     1333.36     1168.59     23.60 o
   2   3  -1    11246.77    12062.71    105.37 o
   3   3  -1     1356.23     1348.89     38.29 o
   4   3  -1     2779.67     2355.64     43.67 o
   5   3  -1     1527.53     1354.44     33.98 o
   6   3  -1     2050.12     1928.86     41.67 o
   7   3  -1     5010.07     5335.15     72.41 o
   8   3  -1     3582.44     3337.21     58.27 o
   9   3  -1     5689.13     5283.26     76.88 o
  10   3  -1     5276.64     5436.82     84.29 o
  11   3  -1     2167.42     2101.07     61.14 o
  12   3  -1     2282.41     2553.81    113.44 o
  13   3  -1     1012.38      843.78    137.58 o
  14   3  -1     2711.91     2996.28    117.11 o
  15   3  -1      872.40      953.34     95.09 o
  16   3  -1     1177.60     1324.58     90.12 o
  17   3  -1      302.19      314.88    179.50 o
  18   3  -1      410.75      447.40     83.52 o
  19   3  -1       35.50      -15.78     45.32 o
  20   3  -1       56.35       80.04     56.13 o
  21   3  -1       36.22       -1.04     51.53 o
  22   3  -1       24.38        9.45     50.14 o
  23   3  -1       39.96       -5.18     53.63 o
  24   3  -1       54.14       40.22     48.39 o
   1   4  -1     2600.22     2463.45     48.60 o
   2   4  -1    92377.90    98793.41    946.31 o
   3   4  -1     1753.19     1676.28     38.60 o
   4   4  -1     1783.64     2052.80     42.99 o
   5   4  -1      504.92      545.27     36.45 o
   6   4  -1     7418.83     7179.21     88.78 o
   7   4  -1     2065.63     1852.19     46.11 o
   8   4  -1     2302.62     2294.46     52.90 o
   9   4  -1      215.76      310.09     32.94 o
  10   4  -1     2225.99     2005.97     52.17 o
  11   4  -1      433.61      411.67     37.45 o
  12   4  -1     1598.43     1748.87     52.37 o
  13   4  -1      341.26      429.79     56.13 o
  14   4  -1     2474.28     2412.78    192.58 o
  15   4  -1      113.33       14.29     54.86 o
  16   4  -1     1235.73     1447.70    176.76 o
  17   4  -1       62.41       70.90     58.10 o
  18   4  -1      583.94      716.12     95.84 o
  19   4  -1       37.18       53.42     53.90 o
  20   4  -1       53.25      -14.41     51.89 o
  21   4  -1       62.47       43.14     50.31 o
  22   4  -1       84.04      109.09     82.14 o
  23   4  -1       62.47       21.48     55.44 o
   0   5  -1     4851.07     4627.78     97.80 o
   1   5  -1     1835.75     1742.51     40.33 o
   2   5  -1     6944.58     7184.18     84.61 o
   3   5  -1     5576.41     6212.06     78.89 o
   4   5  -1      269.15      262.28     26.36 o
   5   5  -1      418.20      558.52     35.71 o
   6   5  -1     1645.83     1707.95     53.47 o
   7   5  -1     3988.56     4007.08     70.73 o
   8   5  -1     1016.18     1020.86     40.32 o
   9   5  -1     1546.43     1498.67     47.83 o
  10   5  -1      721.41      765.61     61.30 o
  11   5  -1     1903.17     1746.15     54.11 o
  12   5  -1      319.74      412.83     41.75 o
  13   5  -1      740.59      865.55     74.83 o
  14   5  -1      163.66      178.87     68.76 o
  15   5  -1     1090.18     1096.97    101.67 o
  16   5  -1      357.37      330.91     73.76 o
  17   5  -1      329.98      259.72     74.23 o
  18   5  -1      176.60      256.67     74.25 o
  19   5  -1       81.31       23.85     50.88 o
  20   5  -1      292.29      263.87     79.71 o
  21   5  -1       43.92       13.18     54.78 o
  22   5  -1      368.02      439.82    207.49 o
  23   5  -1      140.47      246.69     77.03 o
   1   6  -1     8977.70     8791.36     88.46 o
   2   6  -1     2471.21     2086.31     40.70 o
   3   6  -1    12129.60    11984.56    126.00 o
   4   6  -1     1860.62     1550.69     44.66 o
   5   6  -1      744.61      661.63     38.99 o
   6   6  -1     2724.60     2600.50     58.60 o
   7   6  -1    10204.93    10177.55    124.55 o
   8   6  -1      409.97      441.59     39.09 o
   9   6  -1     4323.27     4788.15     86.42 o
  10   6  -1      903.30      829.88     42.42 o
  11   6  -1     1038.28     1156.25     48.78 o
  12   6  -1      807.95      864.73     54.16 o
  13   6  -1      534.19      551.80     48.48 o
  14   6  -1      442.16      590.20     62.28 o
  15   6  -1     1155.69     1300.24     67.29 o
  16   6  -1      185.97      135.54     60.59 o
  17   6  -1      464.01      648.22    146.03 o
  18   6  -1      169.66      161.27    134.17 o
  19   6  -1      614.56      708.83    322.19 o
  20   6  -1       21.41       13.54     57.01 o
  21   6  -1      290.12      237.81    170.68 o
  22   6  -1        8.42        8.42     60.15 o
  23   6  -1       76.43       55.02     66.02 o
   0   7  -1     4972.09     4950.39    115.78 o
   1   7  -1      720.01      736.16     72.22 o
   2   7  -1     5349.94     5392.73     69.72 o
   3   7  -1       85.18       53.92     25.67 o
   4   7  -1     1244.90     1222.98     42.50 o
   5   7  -1      560.07      680.55     42.96 o
   6   7  -1     1736.57     1788.51     52.91 o
   7   7  -1     1724.32     1621.34     52.34 o
   8   7  -1     2255.80     2373.61     63.54 o
   9   7  -1     1285.39     1256.00     51.16 o
  10   7  -1     1289.52     1131.59     49.84 o
  11   7  -1      145.40      167.62     37.25 o
  12   7  -1      203.12      193.37     40.54 o
  13   7  -1       18.97        4.45     33.53 o
  14   7  -1      655.18      667.02     74.75 o
  15   7  -1       14.75       37.51     43.14 o
  16   7  -1      223.44      198.13    135.39 o
  17   7  -1        0.20      -13.91     60.37 o
  18   7  -1       20.74      -27.73     60.65 o
  19   7  -1       24.71      -53.97     56.85 o
  20   7  -1       13.70      -17.08     58.72 o
  21   7  -1        6.37       -3.00     57.66 o
  22   7  -1       20.55       -1.50     61.23 o
   1   8  -1     7654.38     6843.91     86.91 o
   2   8  -1     7714.04     8137.88     94.51 o
   3   8  -1     2349.81     2088.09     57.00 o
   4   8  -1      602.28      738.33     46.09 o
   5   8  -1      516.26      683.91     52.34 o
   6   8  -1      891.83      944.15     43.80 o
   7   8  -1      582.55      763.67     51.88 o
   8   8  -1      130.00      178.91     37.16 o
   9   8  -1      406.80      527.21     49.72 o
  10   8  -1       79.95       81.06     36.24 o
  11   8  -1      139.32      131.24     47.69 o
  12   8  -1      169.34      143.05     41.76 o
  13   8  -1       41.99       14.13     36.90 o
  14   8  -1      560.97      642.09     68.38 o
  15   8  -1      221.11      277.76     56.94 o
  16   8  -1      929.49     1097.94    109.10 o
  17   8  -1      294.51      310.58     77.19 o
  18   8  -1      379.59      535.74     92.87 o
  19   8  -1      321.32      220.27    119.26 o
  20   8  -1       52.39      228.79    121.70 o
  21   8  -1      112.45       34.68    108.31 o
   0   9  -1     2339.92     2421.70     92.24 o
   1   9  -1     1254.72     1171.15     40.79 o
   2   9  -1     1146.82     1128.27     39.57 o
   3   9  -1     1082.62     1083.75     46.90 o
   4   9  -1      362.67      446.73     50.50 o
   5   9  -1       44.99       75.65     33.17 o
   6   9  -1      957.95      977.83     77.64 o
   7   9  -1      340.94      439.77     47.14 o
   8   9  -1      848.17      914.55     56.21 o
   9   9  -1      104.68      131.80     38.86 o
  10   9  -1      335.56      346.02     49.84 o
  11   9  -1       62.00       64.66     41.61 o
  12   9  -1      204.16      237.95     53.65 o
  13   9  -1       93.58      178.88     52.65 o
  14   9  -1       54.89      137.10     62.14 o
  15   9  -1      418.51      567.95    122.30 o
  16   9  -1        6.85     -113.18     75.45 o
  17   9  -1      258.93      537.28    131.43 o
  18   9  -1      127.27      207.49    113.79 o
  19   9  -1      136.54      463.05    142.99 o
  20   9  -1       44.61       55.37    105.27 o
   1  10  -1      871.26      869.47     41.72 o
   2  10  -1      199.16      174.60     37.12 o
   3  10  -1     1741.11     1594.84     71.02 o
   4  10  -1      845.57      822.48     71.18 o
   5  10  -1      367.85      407.18     58.95 o
   6  10  -1      260.99      345.95     54.47 o
   7  10  -1     2650.10     2500.32     88.65 o
   8  10  -1       44.77      -13.36     43.63 o
   9  10  -1      130.12      173.09     50.49 o
  10  10  -1      139.25      165.96     52.29 o
  11  10  -1      599.75      737.57     97.83 o
  12  10  -1      305.50      383.38     67.85 o
  13  10  -1      477.76      432.22     63.64 o
  14  10  -1       86.46      118.15     63.33 o
  15  10  -1      258.05      300.54     77.44 o
  16  10  -1       21.75      -13.39     91.88 o
  17  10  -1      133.39      373.00    129.00 o
  18  10  -1       22.57      108.31    113.18 o
  19  10  -1       73.96      -17.04     99.79 o
   0  11  -1      860.75      965.52     79.08 o
   1  11  -1       68.46       36.11     42.77 o
   2  11  -1     1024.77      983.06     69.18 o
   3  11  -1      152.71      141.97     48.67 o
   4  11  -1       80.11       -6.57     39.38 o
   5  11  -1      155.22      133.37     48.89 o
   6  11  -1      267.77      199.10     63.42 o
   7  11  -1      339.65      428.30     61.11 o
   8  11  -1      476.66      623.72     69.92 o
   9  11  -1       12.63       14.35     42.88 o
  10  11  -1      638.77      843.51     78.46 o
  11  11  -1       20.69       -4.64     47.58 o
  12  11  -1      183.19      174.87     56.19 o
  13  11  -1       37.33      125.80    164.29 o
  14  11  -1      206.82      322.33     79.67 o
  15  11  -1        3.74        0.00     63.68 o
  16  11  -1       92.61       55.37     96.75 o
  17  11  -1       12.55     -121.70     91.88 o
  18  11  -1       18.66      -12.78     90.05 o
   1  12  -1      126.30      184.01     99.79 o
   2  12  -1      415.63      486.65     86.37 o
   3  12  -1      202.65      337.33     60.85 o
   4  12  -1      711.63      967.39     80.77 o
   5  12  -1       96.49       95.49     49.53 o
   6  12  -1      139.35      253.00     55.73 o
   7  12  -1      547.97      718.38    104.46 o
   8  12  -1       20.27       -9.05     45.13 o
   9  12  -1      231.56      330.14     60.05 o
  10  12  -1       94.72      158.47     52.44 o
  11  12  -1      179.99      159.35     55.10 o
  12  12  -1       33.07       50.10     54.09 o
  13  12  -1       27.30      -21.17     54.85 o
  14  12  -1       60.80       10.33     60.43 o
  15  12  -1       12.61      -28.55     64.14 o
  16  12  -1       49.66        9.13    105.87 o
  17  12  -1       15.64      -55.37     93.10 o
   0  13  -1      103.91      249.48    112.57 o
   1  13  -1      118.96      164.39     73.08 o
   2  13  -1      266.45      382.57     82.39 o
   3  13  -1       59.53       58.37     62.62 o
   4  13  -1      282.66      277.84     85.19 o
   5  13  -1      125.06      124.74     63.28 o
   6  13  -1       82.20       69.10     73.63 o
   7  13  -1       67.31       27.87     58.28 o
   8  13  -1       55.66       32.34     59.94 o
   9  13  -1      112.85       31.86     57.61 o
  10  13  -1        4.42      -10.36     56.55 o
  11  13  -1      232.42      435.53     85.93 o
  12  13  -1       34.60       -3.25     63.03 o
  13  13  -1       57.18      139.20     75.49 o
  14  13  -1        8.07       91.41     74.92 o
  15  13  -1       29.18      -27.62     66.27 o
   1  14  -1      403.52      372.59     78.07 o
   2  14  -1        9.21       17.04     55.56 o
   3  14  -1      275.30      221.57     69.67 o
   4  14  -1       10.98       -6.43     47.97 o
   5  14  -1        8.39       83.88     60.23 o
   6  14  -1        8.50      -22.21     53.96 o
   7  14  -1      166.59      141.37     90.36 o
   8  14  -1        7.29       30.34     51.03 o
   9  14  -1       10.34      -51.79     53.19 o
  10  14  -1        6.29       39.56     60.24 o
  11  14  -1       83.02       57.64     65.06 o
  12  14  -1       58.30       58.80     65.98 o
  13  14  -1      107.69      336.49    129.61 o
   0  15  -1      258.53      303.02    110.74 o
   1  15  -1        1.40       65.69     58.87 o
   2  15  -1      361.53      402.19     99.79 o
   3  15  -1       32.84       83.79     91.27 o
   4  15  -1       53.86       48.81     52.42 o
   5  15  -1       10.18      -30.79     47.50 o
   6  15  -1       41.67       44.12     55.37 o
   7  15  -1       10.87       61.37     58.61 o
   8  15  -1       26.26       37.96     61.76 o
   9  15  -1       31.80      -64.92     55.37 o
  10  15  -1       33.24       32.81     58.97 o
  11  15  -1        8.04       -5.72     58.27 o
   1  16  -1      144.45       76.26     54.40 o
   2  16  -1       89.50       29.28     47.62 o
   3  16  -1      108.91       44.02     51.72 o
   4  16  -1       51.50       62.30     56.84 o
   5  16  -1       14.02       13.54     43.83 o
   6  16  -1       17.91       48.63     56.02 o
   7  16  -1        6.48       45.26     52.59 o
   2   0   0     3328.55     4272.11     86.40 o
   4   0   0    36983.87    38152.70    540.33 o
   6   0   0    20574.61    23524.92    389.43 o
   8   0   0      213.98      281.12     61.46 o
  10   0   0     1499.12     1580.21    102.22 o
  12   0   0     1319.07     1739.03    118.04 o
  14   0   0     7470.01     8044.06    268.95 o
  16   0   0     4481.88     5126.42    228.79 o
  18   0   0     1681.81     1651.41    148.47 o
  20   0   0      417.69      304.85    107.09 o
  22   0   0       57.59       52.33     80.32 o
  24   0   0       28.35       19.47     62.06 o
   1   1   0     3579.07     4399.39     35.61 o
   2   1   0      969.60      392.52     11.42 o
   3   1   0     5403.82     5719.48     54.29 o
   4   1   0     3709.85     2449.21     36.97 o
   5   1   0     1753.72     1882.80     44.31 o
   6   1   0     2281.55     3066.55     53.43 o
   7   1   0     1817.98     1836.29     43.12 o
   8   1   0      983.00      933.34     33.91 o
   9   1   0     4509.03     4486.02     78.09 o
  10   1   0      868.78      893.30     38.22 o
  11   1   0     6290.99     6617.18    103.91 o
  12   1   0     2263.87     2167.19     59.59 o
  13   1   0     1171.09     1086.61     46.45 o
  14   1   0        0.75       49.46     49.90 o
  15   1   0     3489.16     3624.11    167.03 o
  16   1   0      592.84      733.28    141.17 o
  17   1   0     1322.69     1304.83    119.87 o
  18   1   0       76.10       55.22     55.79 o
  19   1   0      290.92      215.15     66.02 o
  20   1   0       28.64        9.54     48.60 o
  21   1   0        5.19       -0.55     45.13 o
  22   1   0      525.68      456.24     84.21 o
  23   1   0       10.93       33.45     49.55 o
  24   1   0      139.37       73.80     59.33 o
   0   2   0        5.60      -34.38     22.92 o
   1   2   0       61.78      102.76     20.15 o
   2   2   0     1249.56     1144.46     20.54 o
   3   2   0      375.92      381.97     20.21 o
   4   2   0     2030.00     1921.13     35.12 o
   5   2   0      153.68      286.74     21.86 o
   6   2   0     1926.27     1830.18     36.83 o
   7   2   0     2116.53     2252.47     42.31 o
   8   2   0     8179.99     8142.57    114.44 o
   9   2   0     2956.44     3826.95     73.68 o
  10   2   0      998.43     1165.12     60.50 o
  11   2   0    30756.26    31807.25    304.23 o
  12   2   0      142.38      185.11     95.23 o
  13   2   0     4519.46     4420.15     91.32 o
  14   2   0     1500.73     1506.92     89.26 o
  15   2   0     6324.59     7084.36    186.07 o
  16   2   0      813.65      756.94    127.17 o
  17   2   0      877.97      949.21     99.83 o
  18   2   0      347.22      325.88     91.58 o
  19   2   0      709.78      976.94    233.05 o
  20   2   0        1.45      -23.80     47.38 o
  21   2   0      254.11      156.47     65.01 o
  22   2   0       31.67       -0.63     47.49 o
  23   2   0      105.20       19.60     52.78 o
  24   2   0       23.08      -33.98     41.64 o
   1   3   0     5011.40     5412.90     59.89 o
   2   3   0     6668.49     5317.43     53.43 o
   3   3   0      201.70      314.41     23.83 o
   4   3   0       20.42       81.91     19.92 o
   5   3   0      521.76      509.74     24.16 o
   6   3   0     4652.79     3918.13     58.95 o
   7   3   0      846.72      705.42     29.11 o
   8   3   0     3143.63     2945.35     54.78 o
   9   3   0      608.82      510.52     50.59 o
  10   3   0      551.82      640.95     33.97 o
  11   3   0     9249.39     9280.04    111.84 o
  12   3   0      816.59      950.11     48.12 o
  13   3   0       39.97       -5.09     30.41 o
  14   3   0     1993.14     2190.63    103.22 o
  15   3   0        3.23       24.94     53.28 o
  16   3   0       12.59      -25.15     50.68 o
  17   3   0       18.16      -57.40     51.55 o
  18   3   0      143.91      100.29     58.81 o
  19   3   0       26.90      -22.30     49.68 o
  20   3   0      113.84       35.58     52.64 o
  21   3   0        1.00      -32.41     45.17 o
  22   3   0       62.14       36.49     51.32 o
  23   3   0       42.38       14.07     59.63 o
  24   3   0        2.38      -37.78     45.71 o
   0   4   0   587435.88   595601.13  12589.38 o
   1   4   0     3919.99     3826.49    109.49 o
   2   4   0    78692.45    83839.56    695.00 o
   3   4   0    34926.86    32791.34    299.74 o
   4   4   0    13715.75    14003.88    129.84 o
   5   4   0     4533.30     4105.50     63.03 o
   6   4   0     1085.93     1015.03     37.47 o
   7   4   0       14.56       34.28     21.30 o
   8   4   0    21872.40    21624.89    213.77 o
   9   4   0      968.71      992.20     38.48 o
  10   4   0     3544.01     3467.45     67.60 o
  11   4   0      542.77      738.75     47.16 o
  12   4   0     1203.01     1197.69     44.81 o
  13   4   0      128.22      139.71     31.84 o
  14   4   0      367.28      513.81     75.28 o
  15   4   0       46.78       37.09     52.06 o
  16   4   0       65.69       73.28     57.34 o
  17   4   0        6.09      -16.45     48.05 o
  18   4   0      218.26      133.73     66.45 o
  19   4   0       89.46       73.88     59.68 o
  20   4   0      490.58      399.13    177.68 o
  21   4   0       52.56       58.27     61.39 o
  22   4   0      607.26      495.41    282.33 o
  23   4   0        2.76      -32.95     47.27 o
  24   4   0      236.21      178.63     70.66 o
   1   5   0     2566.75     2356.23     46.66 o
   2   5   0     2513.73     2722.73     47.08 o
   3   5   0     6572.97     6231.96     70.55 o
   4   5   0    13634.57    13930.43    119.57 o
   5   5   0     4982.72     5006.64     75.21 o
   6   5   0     3151.47     3410.39     63.71 o
   7   5   0    13091.26    13099.93    139.99 o
   8   5   0       86.05      161.87     29.46 o
   9   5   0     2414.02     2331.97     58.06 o
  10   5   0     1718.13     1508.96     49.52 o
  11   5   0     6736.23     6877.45    103.50 o
  12   5   0     1974.87     1816.80     55.97 o
  13   5   0      403.34      524.30     45.14 o
  14   5   0        4.67      -45.41     30.27 o
  15   5   0      359.31      490.74     98.57 o
  16   5   0       50.23      -77.11     52.98 o
  17   5   0        0.68        0.93     55.29 o
  18   5   0      413.97      396.81     83.11 o
  19   5   0        0.92      -13.71     54.57 o
  20   5   0       13.44       31.91     50.65 o
  21   5   0       76.87       15.62     50.25 o
  22   5   0       84.69       94.29     64.03 o
  23   5   0      137.86      100.18     63.93 o
   0   6   0      828.78      926.45     48.07 o
   1   6   0        5.11      -17.47     18.50 o
   2   6   0      213.34      249.06     23.56 o
   3   6   0     1278.56     1136.04     32.94 o
   4   6   0     1156.54     1039.67     33.37 o
   5   6   0     1341.29     1265.39     42.46 o
   6   6   0      715.80      780.36     37.14 o
   7   6   0       68.65       78.16     28.11 o
   8   6   0      609.46      575.43     43.23 o
   9   6   0     1570.97     1532.24     51.63 o
  10   6   0       48.00       15.60     28.39 o
  11   6   0     2302.54     2313.95     64.33 o
  12   6   0        1.51      -14.42     28.84 o
  13   6   0        0.54      -20.53     29.68 o
  14   6   0      350.49      347.04     50.34 o
  15   6   0      979.13     1185.80     95.02 o
  16   6   0       37.72       23.26     58.63 o
  17   6   0      442.10      448.72    122.30 o
  18   6   0       13.88      -32.89     48.17 o
  19   6   0      352.45      547.16    177.68 o
  20   6   0        2.15      -23.32     55.81 o
  21   6   0      165.08      149.99     69.86 o
  22   6   0       50.99      124.97     86.10 o
  23   6   0      106.44      122.65     88.53 o
   1   7   0       12.07       37.25     29.86 o
   2   7   0     1089.34      826.37     30.97 o
   3   7   0      180.42      232.27     26.44 o
   4   7   0     4425.59     4045.33     64.48 o
   5   7   0      625.10      693.19     43.61 o
   6   7   0       11.95       34.15     26.05 o
   7   7   0       70.13       65.17     28.77 o
   8   7   0     2217.06     2025.28     59.44 o
   9   7   0      135.07      182.62     36.02 o
  10   7   0       33.87       85.17     33.81 o
  11   7   0      801.23      906.69     72.28 o
  12   7   0      437.51      500.88     48.55 o
  13   7   0      294.86      286.82     43.87 o
  14   7   0       12.51      -40.43     36.96 o
  15   7   0      572.10      666.16     92.29 o
  16   7   0       30.27       14.13     56.87 o
  17   7   0      165.02      102.49     68.76 o
  18   7   0      866.05      789.34    299.98 o
  19   7   0       38.36       56.67     66.27 o
  20   7   0      242.33      343.26    242.17 o
  21   7   0       19.54      -62.98     72.41 o
  22   7   0      439.33      529.63    276.86 o
   0   8   0   107641.27   107424.48   1024.34 o
   1   8   0       15.85      375.02     52.16 o
   2   8   0     5952.52     6339.03     83.73 o
   3   8   0      261.57      228.36     40.14 o
   4   8   0     2663.25     2379.12     53.56 o
   5   8   0     2554.96     2281.86     61.35 o
   6   8   0       37.14       38.81     28.80 o
   7   8   0      382.54      457.13     43.83 o
   8   8   0      809.49      843.60     52.22 o
   9   8   0      227.45      214.88     39.58 o
  10   8   0        3.99      -35.39     31.90 o
  11   8   0      734.61      854.08     60.61 o
  12   8   0      249.15      343.23     48.74 o
  13   8   0      410.95      483.42     53.16 o
  14   8   0      560.44      576.18    124.19 o
  15   8   0        7.93      -43.16     51.78 o
  16   8   0      200.86       75.37     71.80 o
  17   8   0      189.83      124.55     63.16 o
  18   8   0        8.16      -18.73     51.05 o
  19   8   0      384.04      352.76    186.80 o
  20   8   0       15.28       42.10     60.65 o
  21   8   0      135.86       40.76     66.16 o
   1   9   0     3450.13     3984.16     81.08 o
   2   9   0      332.49      316.39     39.67 o
   3   9   0     2945.07     2987.91     61.12 o
   4   9   0      492.73      609.06     41.65 o
   5   9   0     1265.02     1229.49     51.49 o
   6   9   0      326.18      336.17     42.51 o
   7   9   0     1998.84     1913.07     62.88 o
   8   9   0        0.00      -16.58     32.15 o
   9   9   0      530.06      733.14     61.48 o
  10   9   0       76.89       83.54     39.86 o
  11   9   0     1394.21     1440.59     63.76 o
  12   9   0       72.84       11.29     38.25 o
  13   9   0      346.33      341.04     50.58 o
  14   9   0      533.10      622.67     67.14 o
  15   9   0      534.17      690.93    130.21 o
  16   9   0       62.55       76.60     98.57 o
  17   9   0      336.39      324.02     81.46 o
  18   9   0       44.38      139.34    100.40 o
  19   9   0      134.16       68.76    104.66 o
  20   9   0       81.80       70.58    107.70 o
   0  10   0      150.42      262.93     56.38 o
   1  10   0      634.52      693.67     46.01 o
   2  10   0      278.41      369.52     36.47 o
   3  10   0      563.14      584.64     43.15 o
   4  10   0      800.51      925.96     78.84 o
   5  10   0       86.59       76.57     36.69 o
   6  10   0      240.07      261.99     44.37 o
   7  10   0       62.35       90.81     39.08 o
   8  10   0       91.37       90.62     39.70 o
   9  10   0      185.27       90.11     41.15 o
  10  10   0       26.86       14.05     45.67 o
  11  10   0      933.01     1220.70     87.41 o
  12  10   0       34.59       -8.05     53.89 o
  13  10   0      397.74      480.81     67.52 o
  14  10   0      239.41      293.88     79.10 o
  15  10   0      212.89      320.06    116.83 o
  16  10   0       22.23      -29.21     78.49 o
  17  10   0        1.56      -54.15     77.28 o
  18  10   0       82.61       18.86    102.22 o
  19  10   0        4.91      -76.06     96.14 o
   1  11   0      241.91      392.10     56.67 o
   2  11   0       17.91      -41.11     39.03 o
   3  11   0      332.93      327.17     56.52 o
   4  11   0      315.30      515.54     63.22 o
   5  11   0      472.27      508.80     62.97 o
   6  11   0       88.12       11.32     50.97 o
   7  11   0       39.97       34.22     45.74 o
   8  11   0      450.27      593.31     70.02 o
   9  11   0        2.00      -58.56     39.04 o
  10  11   0      345.94      430.49     85.69 o
  11  11   0       77.87       35.73     48.17 o
  12  11   0      402.85      473.02     68.74 o
  13  11   0       26.83       15.02     51.56 o
  14  11   0      456.10      472.05     85.14 o
  15  11   0       76.98      -53.55     80.93 o
  16  11   0       36.45       75.45    100.40 o
  17  11   0      101.63       99.18    105.27 o
  18  11   0       67.82       68.15    106.48 o
   0  12   0    10257.94    10069.07    341.36 o
   1  12   0      255.34      330.69     99.49 o
   2  12   0      755.63      936.97    130.52 o
   3  12   0     2346.90     2217.27    120.02 o
   4  12   0      103.94       91.80     67.53 o
   5  12   0      690.61     1040.47    298.76 o
   6  12   0       37.30       11.54     60.08 o
   7  12   0       76.02       14.67     61.06 o
   8  12   0        5.83       36.62     75.15 o
   9  12   0      136.13       90.31     63.88 o
  10  12   0       22.56      -53.53     43.57 o
  11  12   0      401.69      469.39     76.53 o
  12  12   0       52.63      130.88     55.86 o
  13  12   0      189.08      155.08     56.98 o
  14  12   0      187.48      269.27     80.63 o
  15  12   0       36.90      -20.08     83.36 o
  16  12   0      212.89      262.25    115.61 o
  17  12   0        4.23       26.16    101.01 o
   1  13   0     1343.42     1470.68    105.40 o
   2  13   0      193.56      249.07    155.77 o
   3  13   0      452.36      563.62     93.14 o
   4  13   0      317.69      203.45     72.77 o
   5  13   0      187.74      389.07     82.16 o
   6  13   0      135.20       38.61     58.48 o
   7  13   0      291.24      289.29    111.35 o
   8  13   0       14.46      102.40     60.55 o
   9  13   0      105.09      131.66     68.08 o
  10  13   0        9.85       -7.07     57.81 o
  11  13   0      171.26      126.21     64.76 o
  12  13   0       56.43       19.34     61.99 o
  13  13   0      174.77      140.85    135.69 o
  14  13   0        2.02        4.87     97.36 o
   0  14   0      266.63      261.04    114.39 o
   1  14   0        5.47       45.06     64.31 o
   2  14   0      255.37      124.10     70.28 o
   3  14   0       53.86       97.57     67.83 o
   4  14   0      233.44      327.97    142.08 o
   5  14   0       92.28      124.10     83.06 o
   6  14   0       62.27       75.91     59.10 o
   7  14   0       10.63       21.49     53.85 o
   8  14   0       31.10      -29.61     49.96 o
   9  14   0       32.50      -32.55     44.93 o
  10  14   0        1.30       10.51     53.35 o
  11  14   0        0.38      -42.34     46.64 o
  12  14   0       10.24       16.10     58.17 o
  13  14   0        0.06      -94.31     83.36 o
   1  15   0       51.85       12.64     55.34 o
   2  15   0       10.71       30.25     52.71 o
   3  15   0       34.48       33.75     57.75 o
   4  15   0      105.15       39.10     59.94 o
   5  15   0       20.14       45.38     52.06 o
   6  15   0        1.86       -7.80     53.80 o
   7  15   0        7.61      -22.17     49.11 o
   8  15   0       22.65       11.52     54.93 o
   9  15   0       53.17       78.82     61.00 o
  10  15   0        3.36      -40.86     51.18 o
  11  15   0       28.58       38.87     59.62 o
   0  16   0      587.73      298.76    101.62 o
   1  16   0       11.08       47.31     52.73 o
   2  16   0      133.76       56.77     56.13 o
   3  16   0       26.75       -4.43     51.33 o
   4  16   0       70.38      103.98     61.20 o
   5  16   0       17.86       15.73     50.32 o
   6  16   0      100.60       89.55     86.40 o
   7  16   0       17.82       61.88     57.13 o
   2   0   1    54313.67    52429.37   1056.32 o
   4   0   1    18496.96    19439.61    312.15 o
   6   0   1     3584.36     3981.26    126.56 o
   8   0   1     6053.24     6193.08    180.11 o
  10   0   1     5413.77     5133.11    181.93 o
  12   0   1      904.88      974.17    118.65 o
  14   0   1      455.85      570.14    105.87 o
  16   0   1      698.90      776.42    134.47 o
  18   0   1      950.68      959.57    154.55 o
  20   0   1       75.06      -29.82     74.84 o
  22   0   1      557.46      357.78    105.27 o
  24   0   1      309.99       97.96     83.36 o
   0   1   1    16644.55    16029.71    231.83 o
   1   1   1      826.18      950.62     16.71 o
   2   1   1    35259.76    34807.36    284.02 o
   3   1   1      569.46      474.45     17.19 o
   4   1   1     5398.13     4786.34     53.04 o
   5   1   1     4064.32     4346.90     60.49 o
   6   1   1     2756.05     3180.60     51.79 o
   7   1   1    10086.58     9782.18    110.38 o
   8   1   1     3569.94     4045.11    102.40 o
   9   1   1     2656.38     2565.50     61.99 o
  10   1   1     1371.80     1304.31     47.14 o
  11   1   1      166.76      200.66     33.37 o
  12   1   1     1496.87     1337.49     52.31 o
  13   1   1      362.13      423.66     52.24 o
  14   1   1     2191.95     2132.25     68.72 o
  15   1   1      454.69      582.73    110.44 o
  16   1   1      954.84      998.12    103.79 o
  17   1   1       45.16      -15.78     57.84 o
  18   1   1      298.31      145.18     69.92 o
  19   1   1      109.00      126.68     63.23 o
  20   1   1       50.32      -10.27     51.69 o
  21   1   1      360.42      353.29     80.41 o
  22   1   1       71.72       48.04     56.99 o
  23   1   1      345.70      258.80     70.66 o
  24   1   1       34.20       -0.11     53.16 o
   1   2   1     6182.32     6727.21     71.87 o
   2   2   1       93.08      103.14     11.87 o
   3   2   1    13971.21    14113.14    136.74 o
   4   2   1     2740.68     2033.22     38.97 o
   5   2   1     1394.30     1253.00     30.77 o
   6   2   1     1667.48     1387.02     33.23 o
   7   2   1    32228.65    34586.15    499.99 o
   8   2   1      394.17      434.63     28.03 o
   9   2   1     8584.77     8044.92     92.72 o
  10   2   1      148.52      116.34     21.80 o
  11   2   1     2673.44     2603.63     77.44 o
  12   2   1      199.08      241.79     39.49 o
  13   2   1      936.09      793.26     67.60 o
  14   2   1       86.95       83.57     36.42 o
  15   2   1     2196.19     2059.50    105.80 o
  16   2   1       46.71       54.15     56.74 o
  17   2   1      618.30      661.49     93.57 o
  18   2   1      250.01      235.85     68.07 o
  19   2   1     1124.32     1067.52    299.37 o
  20   2   1      183.75       76.30     73.32 o
  21   2   1      182.08      142.99     65.17 o
  22   2   1       15.33       -3.67     50.27 o
  23   2   1      194.92       95.58     56.62 o
  24   2   1        7.10      -31.00     47.77 o
   0   3   1    10432.01     9010.93    127.48 o
   1   3   1     1317.72     1262.30     32.41 o
   2   3   1    11078.10    12122.83    107.15 o
   3   3   1     1402.79     1318.05     28.74 o
   4   3   1     2801.61     2354.25     38.19 o
   5   3   1     1495.17     1389.53     35.47 o
   6   3   1     1918.51     2022.60     43.14 o
   7   3   1     5099.25     5284.30     73.07 o
   8   3   1     3368.93     3427.00     78.34 o
   9   3   1     5541.40     5278.21     97.66 o
  10   3   1     5046.63     5379.78     82.84 o
  11   3   1     2021.82     2042.07     50.45 o
  12   3   1     2211.62     2421.69     87.21 o
  13   3   1      989.56     1005.95     56.97 o
  14   3   1     2797.46     3032.80     89.53 o
  15   3   1      871.90     1089.94    102.46 o
  16   3   1     1227.66     1209.71     99.41 o
  17   3   1      320.02      228.69     78.49 o
  18   3   1      475.66      527.16    121.09 o
  19   3   1       47.44        2.54     53.72 o
  20   3   1       74.07       38.61     53.92 o
  21   3   1       27.19       -4.37     53.95 o
  22   3   1       29.79       -1.10     53.91 o
  23   3   1       31.98       50.53     94.92 o
  24   3   1       44.90       28.41     99.49 o
   1   4   1     2470.79     2669.49     63.65 o
   2   4   1    92353.18    98560.05    637.57 o
   3   4   1     1741.98     1754.68     35.21 o
   4   4   1     1928.45     2059.61     38.97 o
   5   4   1      486.65      577.71     28.97 o
   6   4   1     7493.16     6882.58     87.79 o
   7   4   1     1991.57     1825.54     46.22 o
   8   4   1     2480.38     2411.92     54.04 o
   9   4   1      189.72      300.91     32.48 o
  10   4   1     2144.64     2135.94     54.30 o
  11   4   1      463.27      493.33     39.40 o
  12   4   1     1456.55     1795.26     52.38 o
  13   4   1      354.23      428.92     40.82 o
  14   4   1     2361.26     2372.25     79.73 o
  15   4   1      117.66      100.72     62.60 o
  16   4   1     1235.49     1292.73     91.82 o
  17   4   1       71.53       36.33     56.72 o
  18   4   1      635.02      577.04    178.89 o
  19   4   1       38.91      -34.22     47.27 o
  20   4   1       76.46       61.45     59.93 o
  21   4   1       60.88        4.62     46.15 o
  22   4   1      116.17       80.78     60.76 o
  23   4   1       61.05       33.36     56.18 o
   0   5   1     4566.66     4660.79     85.42 o
   1   5   1     1865.69     1744.76     37.03 o
   2   5   1     6770.78     7021.23     84.95 o
   3   5   1     5619.88     6235.22     71.74 o
   4   5   1      323.48      301.35     24.91 o
   5   5   1      434.09      607.48     32.43 o
   6   5   1     1608.81     1689.98     46.33 o
   7   5   1     4034.38     3963.65     70.64 o
   8   5   1      957.62      953.51     39.45 o
   9   5   1     1450.49     1439.63     59.72 o
  10   5   1      704.85      822.89     48.58 o
  11   5   1     1875.27     1802.97     55.21 o
  12   5   1      320.02      426.32     41.37 o
  13   5   1      764.43      781.23     61.57 o
  14   5   1      169.48      132.82     47.66 o
  15   5   1     1126.67     1099.66    102.93 o
  16   5   1      338.57      278.96     73.08 o
  17   5   1      353.35      295.84     72.25 o
  18   5   1      188.74      150.41     61.91 o
  19   5   1      102.41       77.43     65.11 o
  20   5   1      296.04      217.56     68.26 o
  21   5   1       51.50       35.10     51.87 o
  22   5   1      377.65      309.51    211.45 o
  23   5   1      137.21      134.67     97.66 o
   1   6   1     8899.12     8838.87     97.54 o
   2   6   1     2495.57     2130.06     48.76 o
   3   6   1    11998.68    11650.55    111.16 o
   4   6   1     1871.50     1595.84     40.23 o
   5   6   1      801.00      697.60     46.10 o
   6   6   1     2720.89     2460.36     51.51 o
   7   6   1     9932.85    10257.66    194.00 o
   8   6   1      380.17      407.60     38.57 o
   9   6   1     4851.25     4791.45     86.59 o
  10   6   1      861.62      860.52     43.27 o
  11   6   1     1237.10     1153.41     48.24 o
  12   6   1      779.73      886.54     51.56 o
  13   6   1      519.59      678.17     56.74 o
  14   6   1      428.21      559.28     63.19 o
  15   6   1     1104.51     1217.82     90.76 o
  16   6   1      169.84      171.54     69.02 o
  17   6   1      470.21      383.73     72.80 o
  18   6   1      159.22      113.37     86.71 o
  19   6   1      554.45      457.13    192.28 o
  20   6   1       19.26       -2.66     59.35 o
  21   6   1      280.97      249.11    167.64 o
  22   6   1       10.75      -28.54     55.24 o
  23   6   1       62.48       26.85     61.59 o
   0   7   1     4956.18     5055.40    106.61 o
   1   7   1      708.64      720.32     64.55 o
   2   7   1     5319.79     5170.00     81.25 o
   3   7   1       89.36       54.50     21.12 o
   4   7   1     1409.14     1209.67     38.17 o
   5   7   1      525.68      683.16     36.22 o
   6   7   1     1871.95     1908.94     48.49 o
   7   7   1     1732.99     1674.65     54.46 o
   8   7   1     2419.29     2404.50     64.77 o
   9   7   1     1261.28     1279.41     50.36 o
  10   7   1     1317.75     1257.58     52.97 o
  11   7   1      135.49      213.49     40.48 o
  12   7   1      184.13      176.38     38.89 o
  13   7   1       20.71        7.92     33.87 o
  14   7   1      594.80      494.33     89.55 o
  15   7   1        9.71      -20.80     47.07 o
  16   7   1      195.50      195.21     95.53 o
  17   7   1        0.61      -16.39     53.27 o
  18   7   1       23.90      -24.14     47.62 o
  19   7   1       32.08       11.68     52.79 o
  20   7   1       14.62       27.43     52.92 o
  21   7   1        4.89       -2.75     46.86 o
  22   7   1       26.90        6.87     55.56 o
   1   8   1     7355.82     7090.02    153.73 o
   2   8   1     7797.37     7988.35    109.96 o
   3   8   1     2290.25     2142.14     53.33 o
   4   8   1      544.91      722.66     42.45 o
   5   8   1      590.68      676.26     41.39 o
   6   8   1      909.72      983.08     40.17 o
   7   8   1      663.19      739.80     51.82 o
   8   8   1      149.83      143.39     35.80 o
   9   8   1      462.43      525.53     49.66 o
  10   8   1       61.79       86.27     37.42 o
  11   8   1      157.68      238.71     43.90 o
  12   8   1      141.17      103.24     40.25 o
  13   8   1       33.34        9.47     38.00 o
  14   8   1      526.18      471.75     63.88 o
  15   8   1      203.88      264.23     70.23 o
  16   8   1      915.24     1007.30    233.35 o
  17   8   1      285.39      382.21    229.40 o
  18   8   1      386.08      476.78    192.89 o
  19   8   1      321.79      255.47    200.80 o
  20   8   1       57.06       44.57     53.22 o
  21   8   1      115.82       81.54     85.49 o
   0   9   1     2476.06     2531.01     87.66 o
   1   9   1     1263.88     1277.04     72.17 o
   2   9   1     1150.20     1208.66     48.42 o
   3   9   1     1128.57     1130.85     41.58 o
   4   9   1      400.50      423.25     37.33 o
   5   9   1       34.27       58.44     28.02 o
   6   9   1      900.34      939.79     42.67 o
   7   9   1      357.85      500.25     48.86 o
   8   9   1      780.99      876.24     52.76 o
   9   9   1       92.69       96.35     37.52 o
  10   9   1      322.46      374.13     50.03 o
  11   9   1       59.97       58.10     42.27 o
  12   9   1      213.35      221.13     46.15 o
  13   9   1      113.53      132.25     45.33 o
  14   9   1       56.90       53.86     57.01 o
  15   9   1      461.12      418.31    140.25 o
  16   9   1        8.76      -20.14    105.27 o
  17   9   1      281.42      313.35    126.26 o
  18   9   1      135.39      277.51    221.49 o
  19   9   1      128.79      192.10    153.03 o
  20   9   1       46.17       43.07     62.91 o
   1  10   1      920.65      889.20     94.56 o
   2  10   1      197.32      156.81     32.17 o
   3  10   1     1721.60     1603.77     50.65 o
   4  10   1      843.49      844.02     61.83 o
   5  10   1      344.67      374.37     40.52 o
   6  10   1      265.57      248.80     37.39 o
   7  10   1     2527.37     2659.18     91.16 o
   8  10   1       49.17       76.48     39.30 o
   9  10   1      172.67      199.67     45.94 o
  10  10   1      132.48      145.84     44.30 o
  11  10   1      610.58      781.09     64.40 o
  12  10   1      293.49      344.29     52.00 o
  13  10   1      488.51      560.94     60.63 o
  14  10   1       81.60      130.58     54.27 o
  15  10   1      264.09      197.85     68.76 o
  16  10   1       23.70       75.45     97.96 o
  17  10   1      141.43      164.90    101.01 o
  18  10   1       20.40       38.33    102.22 o
  19  10   1       64.67      147.25    122.91 o
   1  11   1       67.97       88.85     68.15 o
   2  11   1     1030.83      954.13     61.03 o
   3  11   1      157.62      121.12     37.89 o
   4  11   1      101.59       64.82     39.79 o
   5  11   1      159.63      124.63     41.07 o
   6  11   1      298.46      311.55     47.48 o
   7  11   1      339.83      416.44     62.99 o
   8  11   1      511.35      603.90     66.93 o
   9  11   1       10.00       -3.33     45.22 o
  10  11   1      601.37      798.57     86.42 o
  11  11   1       22.24        5.67     44.38 o
  12  11   1      178.32      225.51     82.66 o
  13  11   1       39.54       23.05     63.84 o
  14  11   1      201.00      162.62     70.49 o
  15  11   1        4.49      -84.58     74.23 o
  16  11   1      100.51       53.55     96.14 o
  17  11   1       13.16        1.83     99.79 o
  18  11   1       20.42      -55.37     99.18 o
   1  12   1       94.34      136.97     72.92 o
   2  12   1      415.06      392.75     85.65 o
   3  12   1      230.17      292.23     82.89 o
   4  12   1      702.08     1003.47    110.79 o
   5  12   1      117.08      142.93     69.69 o
   6  12   1      141.60      140.08     65.67 o
   7  12   1      514.46      542.37     83.74 o
   8  12   1       27.47       45.87     62.54 o
   9  12   1      219.07      323.58    153.34 o
  10  12   1       96.47      105.77     64.00 o
  11  12   1      189.61      125.48     62.98 o
  12  12   1       29.37       92.71     94.31 o
  13  12   1       32.83       46.40     62.06 o
   0  13   1      113.86      304.24    122.30 o
   1  13   1      118.89      145.91     72.77 o
   2  13   1      266.73      239.10     74.44 o
   3  13   1       57.15      -45.65     56.67 o
   4  13   1      288.02      317.59    143.90 o
   5  13   1      115.75       78.04     65.06 o
   6  13   1       83.77       71.36     64.19 o
   7  13   1       73.45       26.26     55.71 o
   8  13   1       58.23      -20.85     56.53 o
   9  13   1      107.31       17.69     57.34 o
  10  13   1        4.94        0.92     57.96 o
  11  13   1      229.11      288.14    158.20 o
  12  13   1       36.38       20.10     83.97 o
  13  13   1       61.34       73.15     65.35 o
   1  14   1      404.67      434.56     90.94 o
   2  14   1        8.76       22.99     62.89 o
   3  14   1      281.41      354.32     96.14 o
   4  14   1        9.59      -39.79     55.44 o
   5  14   1       12.28      -14.83    104.35 o
   6  14   1        8.83      -26.17     52.00 o
   7  14   1      143.74      158.20     69.83 o
   8  14   1        8.25      -21.99     47.36 o
   9  14   1       17.71      -20.85     52.44 o
  10  14   1        8.05       27.04     57.52 o
  11  14   1       89.27       20.10     58.01 o
  12  14   1       53.57       48.83     64.50 o
  13  14   1      109.24      129.07     70.67 o
   0  15   1      263.18      380.91    126.56 o
   1  15   1        1.59       35.98     59.65 o
   2  15   1      369.72      396.99    144.82 o
   3  15   1       31.64       24.81     57.27 o
   4  15   1       50.51       54.45     56.13 o
   5  15   1       10.89       20.49     82.75 o
   6  15   1       41.68        6.54     58.04 o
   7  15   1       10.90      -29.58     47.59 o
   8  15   1       34.08       28.24     56.94 o
   9  15   1       31.85       36.94     53.81 o
  10  15   1       27.44       81.76    102.22 o
  11  15   1        7.88      -14.87     51.66 o
   1  16   1      130.95      170.82     72.15 o
   2  16   1       90.67       65.96     63.57 o
   3  16   1      113.83      151.52     66.67 o
   4  16   1       50.00       40.65     57.96 o
   5  16   1       19.27       45.64     53.34 o
   6  16   1       18.08        9.80     54.17 o
   7  16   1        6.32       39.74     52.02 o
   2   0   2    17944.56    18832.61    307.89 o
   4   0   2    44566.18    48940.38    685.14 o
   6   0   2      595.95      679.67     63.89 o
   8   0   2     6266.18     5693.52    174.63 o
  10   0   2     4054.56     3904.59    160.03 o
  12   0   2    10638.92    10597.84    293.29 o
  14   0   2     3707.86     3944.75    191.06 o
  16   0   2     1208.46     1314.31    133.86 o
  18   0   2     3906.42     4149.81    224.53 o
  20   0   2      107.40      137.52     99.79 o
  22   0   2      148.16      114.39     93.71 o
  24   0   2       75.97       52.94     80.32 o
   1   1   2    11329.34    10943.71    116.54 o
   2   1   2    10614.65    10039.84    127.96 o
   3   1   2     5078.74     6020.91    117.51 o
   4   1   2    12549.68    13019.24    162.74 o
   5   1   2      344.97      470.47     24.62 o
   6   1   2     1160.87      937.83     48.23 o
   7   1   2     1769.45     1874.85     66.43 o
   8   1   2     1322.69     1430.03     33.53 o
   9   1   2     2651.73     2921.25     93.13 o
  10   1   2       43.55       93.74     40.02 o
  11   1   2      860.00      738.89     63.28 o
  12   1   2     1013.18     1034.48    139.04 o
  13   1   2       74.93      122.13     35.86 o
  14   1   2     3051.06     3092.42     86.57 o
  15   1   2     2162.52     2106.32     75.66 o
  16   1   2      876.79     1038.92    102.97 o
  17   1   2      602.12      643.47     92.63 o
  18   1   2       28.04       -1.71     61.08 o
  19   1   2      663.15      867.02    132.34 o
  20   1   2      213.24      177.22    118.65 o
  21   1   2       97.16       79.87     62.08 o
  22   1   2      218.90      126.39     80.32 o
  23   1   2      134.83       93.81     80.01 o
  24   1   2       34.98       93.36     63.92 o
   0   2   2     3419.09     3241.96     89.45 o
   1   2   2     1004.56      857.40     24.43 o
   2   2   2     1186.09     1130.68     27.48 o
   3   2   2    51304.59    54273.32    356.71 o
   4   2   2     1283.71     1239.66     28.50 o
   5   2   2      426.55      445.72     22.60 o
   6   2   2      301.48      386.91     28.19 o
   7   2   2     3128.95     3251.56     53.48 o
   8   2   2      111.19      150.01     21.48 o
   9   2   2     3771.50     4011.49     62.19 o
  10   2   2       68.83      111.40     21.37 o
  11   2   2      447.28      681.07     60.48 o
  12   2   2       92.79       56.45     33.76 o
  13   2   2       61.55       28.48     32.33 o
  14   2   2      468.05      469.02     62.41 o
  15   2   2       58.88      116.67     43.62 o
  16   2   2      245.30      204.37     74.68 o
  17   2   2      369.50      316.21     72.89 o
  18   2   2       50.04        2.68     60.66 o
  19   2   2      101.99       27.71     55.53 o
  20   2   2        5.84      -67.78     50.71 o
  21   2   2      310.11      197.14     99.79 o
  22   2   2       30.44       43.21     56.56 o
  23   2   2      106.84      153.57    137.82 o
  24   2   2       56.78       52.91     58.52 o
   1   3   2     9020.99     9340.27     99.98 o
   2   3   2      485.80      464.65     22.31 o
   3   3   2     4806.18     5147.15     64.63 o
   4   3   2     1545.61     1528.83     32.63 o
   5   3   2     3316.00     2999.64     46.97 o
   6   3   2     2442.03     2119.80     40.89 o
   7   3   2     4181.23     3808.36     62.45 o
   8   3   2      482.11      524.84     33.96 o
   9   3   2     7303.99     7590.78     96.34 o
  10   3   2     1960.97     2006.52     50.41 o
  11   3   2      937.22      846.25     50.44 o
  12   3   2     1421.96     1573.29     46.21 o
  13   3   2      295.62      353.92     48.28 o
  14   3   2     3050.19     3384.36    126.21 o
  15   3   2      223.05      269.90     63.76 o
  16   3   2     1142.04     1152.31     89.71 o
  17   3   2      230.80      244.28     98.57 o
  18   3   2       55.91        4.84     57.89 o
  19   3   2       21.86       42.46     59.61 o
  20   3   2        4.11      -31.42     50.88 o
  21   3   2      243.12      136.00     61.72 o
  22   3   2        3.85        4.82     49.26 o
  23   3   2      224.95      175.08     95.84 o
  24   3   2       15.26       68.11     59.53 o
   0   4   2     8643.69     8984.53    259.82 o
   1   4   2      582.15      547.30     37.50 o
   2   4   2     4434.92     4060.65     57.65 o
   3   4   2      273.16      361.24     26.72 o
   4   4   2     5879.98     6071.59     70.49 o
   5   4   2      572.21      604.44     30.85 o
   6   4   2     4601.13     4480.30     63.61 o
   7   4   2      853.33      861.30     42.77 o
   8   4   2    16652.56    15931.35    158.37 o
   9   4   2      472.28      609.97     40.03 o
  10   4   2     7616.58     7554.84    134.46 o
  11   4   2      876.02      884.25     40.21 o
  12   4   2     5694.82     5552.55    101.32 o
  13   4   2      578.58      682.55     60.14 o
  14   4   2     1642.26     1805.35    100.97 o
  15   4   2      565.29      703.65     66.46 o
  16   4   2       82.00      137.48     64.62 o
  17   4   2      125.52      195.50     78.80 o
  18   4   2      921.51     1094.38    514.16 o
  19   4   2        4.50       31.81     51.69 o
  20   4   2      391.77      155.77     98.27 o
  21   4   2       42.49       -4.12     47.80 o
  22   4   2      160.49      114.77     76.67 o
  23   4   2       27.66       20.31     45.41 o
   1   5   2     5670.70     4540.76     71.18 o
   2   5   2     1072.81     1086.20     39.50 o
   3   5   2     3426.80     3544.99     59.86 o
   4   5   2     2067.20     1927.60     41.63 o
   5   5   2     3252.94     3156.21     65.54 o
   6   5   2     2058.56     1950.91     44.90 o
   7   5   2     5065.75     5131.34     73.46 o
   8   5   2     1326.32     1289.36     44.55 o
   9   5   2     4039.70     4038.19     76.20 o
  10   5   2     1428.03     1668.02     52.59 o
  11   5   2     1274.14     1230.01     47.30 o
  12   5   2     1484.15     1592.05     53.66 o
  13   5   2       38.95       40.96     38.85 o
  14   5   2     1477.71     1578.92     71.18 o
  15   5   2      488.55      649.40     93.04 o
  16   5   2      872.48      960.56    217.53 o
  17   5   2      522.42      436.50    200.19 o
  18   5   2      249.42      164.57     66.10 o
  19   5   2      315.12      202.11    107.70 o
  20   5   2      204.74       65.42    116.83 o
  21   5   2      194.95      142.15    101.01 o
  22   5   2      180.54      193.73    114.39 o
  23   5   2      288.84      262.94    143.30 o
   0   6   2      298.66      409.90     35.51 o
   1   6   2      312.62      326.07     31.08 o
   2   6   2      301.91      413.93     35.18 o
   3   6   2    12059.77    11510.04    125.68 o
   4   6   2     1372.16     1258.39     37.38 o
   5   6   2     1705.80     1552.89     41.18 o
   6   6   2     2007.26     1840.56     45.57 o
   7   6   2      452.96      549.36     36.71 o
   8   6   2     1256.09     1193.02     45.65 o
   9   6   2     1250.94     1279.42     48.01 o
  10   6   2     1229.10     1266.73     49.69 o
  11   6   2      768.24      861.70     54.15 o
  12   6   2      113.61       89.52     33.42 o
  13   6   2       41.36       10.03     42.68 o
  14   6   2        6.71      -24.35     39.27 o
  15   6   2        0.36      -24.05     44.37 o
  16   6   2       43.42      -12.90     47.77 o
  17   6   2      242.22      156.97    130.21 o
  18   6   2       44.46       27.05     49.20 o
  19   6   2       23.20       -9.55     53.21 o
  20   6   2       70.92       65.66     98.88 o
  21   6   2      351.49      367.65    275.03 o
  22   6   2       47.65      -42.26     39.06 o
   1   7   2     3460.64     3267.75     84.99 o
   2   7   2      867.56      899.12     59.86 o
   3   7   2     1356.17     1345.15     43.62 o
   4   7   2      242.73      199.77     26.42 o
   5   7   2      284.34      366.84     31.59 o
   6   7   2      479.13      598.92     39.59 o
   7   7   2       39.96       64.67     24.78 o
   8   7   2      231.36      289.16     38.89 o
   9   7   2     1406.16     1337.36     51.79 o
  10   7   2       98.57       94.79     34.45 o
  11   7   2      501.58      643.44     52.50 o
  12   7   2      125.57      138.67     38.19 o
  13   7   2       16.57       -5.70     34.26 o
  14   7   2      145.43      158.86     49.95 o
  15   7   2      179.23      108.47     47.83 o
  16   7   2      229.53      233.06     93.40 o
  17   7   2       22.05       19.13     47.89 o
  18   7   2      125.01       21.52     54.51 o
  19   7   2      132.45       66.30     52.20 o
  20   7   2      292.11      260.06    221.79 o
  21   7   2        8.50       17.04     56.84 o
  22   7   2       91.75       14.62     57.06 o
   0   8   2      801.19     1222.43    135.08 o
   1   8   2      770.85      951.73     85.73 o
   2   8   2     1373.90     1298.29     45.98 o
   3   8   2     2718.84     2542.87     62.51 o
   4   8   2     4316.64     4226.81     71.38 o
   5   8   2     2172.78     1918.70     55.63 o
   6   8   2      633.74      778.77     45.93 o
   7   8   2     1297.07     1349.10     46.21 o
   8   8   2     1344.36     1269.09     53.40 o
   9   8   2       92.72       86.19     36.31 o
  10   8   2     1095.17     1179.03     55.97 o
  11   8   2      351.57      344.81     47.03 o
  12   8   2      984.86     1019.21     93.45 o
  13   8   2       38.19       40.59     36.54 o
  14   8   2      459.54      570.63     80.20 o
  15   8   2       68.32       40.58     47.40 o
  16   8   2      108.81       80.00     54.76 o
  17   8   2       62.16       16.70     44.29 o
  18   8   2      339.18      531.20    141.78 o
  19   8   2       56.36       -5.90     67.54 o
  20   8   2      180.29      115.40    108.31 o
  21   8   2      121.16      116.51     68.53 o
   1   9   2     2277.09     2240.95     68.85 o
   2   9   2      325.61      433.28     61.13 o
   3   9   2     1116.19     1281.23     49.57 o
   4   9   2      470.25      535.11     39.53 o
   5   9   2     1263.41     1091.06     41.95 o
   6   9   2      262.27      259.36     35.88 o
   7   9   2     1267.78     1149.69     46.98 o
   8   9   2       62.93       55.18     36.06 o
   9   9   2      799.13      817.76     59.62 o
  10   9   2      103.65      132.21     44.17 o
  11   9   2      164.93      110.66     42.33 o
  12   9   2      406.37      473.25     58.28 o
  13   9   2      392.99      466.28     53.48 o
  14   9   2      516.64      593.06     69.80 o
  15   9   2      762.75     1058.85    429.58 o
  16   9   2      217.04       61.46     67.54 o
  17   9   2      909.72      670.96    414.98 o
  18   9   2       24.47       29.36     61.15 o
  19   9   2      160.56      245.61    239.44 o
  20   9   2       58.67       -1.45     56.04 o
   0  10   2     2499.36     2394.36    160.64 o
   1  10   2      106.67       73.90     60.42 o
   2  10   2      980.86      989.22     68.17 o
   3  10   2      727.05      745.51     64.90 o
   4  10   2      290.88      299.45     45.95 o
   5  10   2       20.13      -36.87     31.23 o
   6  10   2      974.10     1010.96     48.49 o
   7  10   2        5.43       -7.02     30.33 o
   8  10   2      563.84      872.87     74.30 o
   9  10   2      731.38     1227.33     90.81 o
  10  10   2      443.08      465.05     54.96 o
  11  10   2      214.20      185.88     47.75 o
  12  10   2      118.34       22.62     42.48 o
  13  10   2       93.02       65.15     41.49 o
  14  10   2      104.16       92.64     52.98 o
  15  10   2       91.87       67.89     62.02 o
  16  10   2      117.50      101.39     63.89 o
  17  10   2      132.37       70.19    125.95 o
  18  10   2       19.45       -2.86     48.01 o
  19  10   2       55.81        6.08    105.27 o
   1  11   2      888.22      963.37    104.11 o
   2  11   2       47.42       44.12     45.67 o
   3  11   2      138.58       75.15     38.61 o
   4  11   2       10.01      -37.39     33.75 o
   5  11   2       93.70      111.34     42.00 o
   6  11   2       46.05       45.52     39.75 o
   7  11   2       58.55       66.06     42.74 o
   8  11   2      120.04       75.81     57.88 o
   9  11   2      289.65      402.54     73.49 o
  10  11   2      235.88      294.74     65.34 o
  11  11   2       65.88       42.74     52.05 o
  12  11   2       74.85      115.37     61.01 o
  13  11   2       17.38      -14.32     50.56 o
  14  11   2      188.64      141.78     97.96 o
  15  11   2       74.37      206.27     97.96 o
  16  11   2      201.85      242.78    111.35 o
  17  11   2       25.28       96.75    102.22 o
  18  11   2       26.04       92.49    104.05 o
   0  12   2       41.47      107.09    108.92 o
   1  12   2       37.61       -3.02     45.67 o
   2  12   2      306.54      391.63     51.29 o
   3  12   2        6.32      -16.22     44.53 o
   4  12   2      430.31      489.97     56.29 o
   5  12   2      292.71      356.27     53.74 o
   6  12   2       53.72       51.13     48.83 o
   7  12   2       53.31       11.09     48.18 o
   8  12   2       63.48       73.05     58.89 o
   9  12   2        6.11       -9.46     63.66 o
  10  12   2       56.27      131.58     97.36 o
  11  12   2      189.29      250.55    118.35 o
  12  12   2      135.02      149.81     67.29 o
  13  12   2      127.85      116.36    106.18 o
  14  12   2      161.70      223.31    110.13 o
   1  13   2      843.57      939.71    204.75 o
   2  13   2       48.55       45.14     69.52 o
   3  13   2      420.99      475.36     93.98 o
   4  13   2       13.85      -25.79     59.93 o
   5  13   2      506.71      429.12     83.33 o
   6  13   2       34.25      -18.22     84.88 o
   7  13   2      200.64      154.54     70.30 o
   8  13   2        2.41      -43.87     50.48 o
   9  13   2      302.85      289.87     78.35 o
  10  13   2        7.22       29.37     61.46 o
  11  13   2       75.87       59.15     60.72 o
  12  13   2       35.02       36.91     57.09 o
  13  13   2       90.81       57.49     61.23 o
  14  13   2       37.24       15.21     88.23 o
   0  14   2      130.32      171.59    110.13 o
   1  14   2        0.74      -23.48     61.92 o
   2  14   2      153.39      123.91     70.50 o
   3  14   2       12.96        4.57     63.44 o
   4  14   2       41.52       13.38     57.51 o
   5  14   2       35.91       32.21     60.63 o
   6  14   2       75.22       31.30     56.67 o
   7  14   2        6.50      -25.08     52.50 o
   8  14   2       48.70       39.49     58.68 o
   9  14   2       58.51       21.42    114.70 o
  10  14   2       82.77        0.76     63.89 o
  11  14   2       14.66       59.44    104.66 o
  12  14   2       16.74       11.95     79.41 o
  13  14   2        3.24       -0.95     61.51 o
   1  15   2        1.04       24.67     61.73 o
   2  15   2        4.33      -17.08     60.11 o
   3  15   2       29.29       29.73     65.11 o
   4  15   2        4.39      -11.72     49.70 o
   5  15   2        8.12        3.63     57.18 o
   6  15   2       19.54       12.98     63.28 o
   7  15   2       22.92       28.28     59.63 o
   8  15   2       12.43        4.61     56.39 o
   9  15   2       44.64       48.49     92.79 o
  10  15   2       11.77       68.10     61.46 o
   0  16   2        5.13       33.47     81.54 o
   1  16   2       19.04        6.40     56.86 o
   2  16   2       98.32      128.32     66.22 o
   3  16   2       89.78       75.57     65.51 o
   4  16   2       91.82       67.15     59.33 o
   5  16   2        0.72       12.35     57.20 o
   6  16   2       21.97      -20.50     48.61 o
   7  16   2       10.45       41.01     61.21 o
   2   0   3    20608.93    21749.39    342.57 o
   4   0   3   137628.92   141068.73   1599.08 o
   6   0   3    21972.36    20810.71    306.37 o
   8   0   3     2603.30     2696.77    124.13 o
  10   0   3     4577.84     4510.64    174.02 o
  12   0   3     3118.35     2723.54    151.51 o
  14   0   3      461.26      579.27    114.39 o
  16   0   3     6905.53     6532.60    266.51 o
  18   0   3     4413.23     3966.66    221.49 o
  20   0   3      292.73      324.93    114.39 o
  22   0   3      519.28      734.43    149.69 o
  24   0   3      160.83       18.86     79.71 o
   1   1   3     4110.81     4356.08    101.01 o
   2   1   3     2740.02     3248.09     53.38 o
   3   1   3     1393.03     1413.49     30.26 o
   4   1   3    65234.23    67419.12    794.19 o
   5   1   3      420.67      501.63     23.27 o
   6   1   3     8840.12     8575.05     98.37 o
   7   1   3     4919.27     4680.72     69.80 o
   8   1   3     7695.73     7501.73     95.36 o
   9   1   3      553.29      667.66     88.84 o
  10   1   3      836.55      854.70     85.80 o
  11   1   3     2112.12     2178.90     92.51 o
  12   1   3     1769.40     1504.71     83.44 o
  13   1   3     1264.32     1133.03    143.60 o
  14   1   3      669.20      902.17     93.26 o
  15   1   3     2468.34     2709.97     89.50 o
  16   1   3     2088.65     2176.83     83.35 o
  17   1   3       79.13      175.10     74.14 o
  18   1   3      399.79      592.67     89.06 o
  19   1   3     1485.17     1607.31    197.15 o
  20   1   3      394.46      447.31     88.53 o
  21   1   3      281.02      276.57     97.05 o
  22   1   3       34.39        0.71     52.98 o
  23   1   3      132.83       90.32     63.63 o
  24   1   3       77.64       45.20     59.30 o
   1   2   3     4280.03     4436.13     94.29 o
   2   2   3     6781.03     6931.23     64.28 o
   3   2   3       91.66      159.65     19.48 o
   4   2   3     7758.54     7650.99    109.40 o
   5   2   3     1194.91     1567.08     33.80 o
   6   2   3     1755.85     1630.14     35.89 o
   7   2   3    27468.47    27573.68    224.13 o
   8   2   3     1394.87     1156.82     38.32 o
   9   2   3     3700.44     3838.81     64.66 o
  10   2   3     1027.54     1004.97     33.11 o
  11   2   3     6326.09     6399.77     83.48 o
  12   2   3     1741.12     1700.00     69.15 o
  13   2   3      634.41      657.80     52.16 o
  14   2   3      480.19      597.22     66.05 o
  15   2   3     3447.84     3257.30     97.43 o
  16   2   3       82.36       85.48     66.19 o
  17   2   3      843.53      913.84    101.21 o
  18   2   3      226.43      258.78     92.18 o
  19   2   3      784.27      855.09    144.51 o
  20   2   3      107.36       71.83     62.66 o
  21   2   3       56.57       45.17     57.40 o
  22   2   3       77.48       86.25    109.83 o
  23   2   3      455.30      362.13    228.18 o
  24   2   3        6.65      -28.65     53.46 o
   0   3   3     7496.40     6449.74     90.14 o
   1   3   3     2458.20     2413.67     68.37 o
   2   3   3     2465.04     1723.20     36.52 o
   3   3   3    10051.91    10061.59    102.67 o
   4   3   3    15002.23    14531.60    120.82 o
   5   3   3    10615.57    10485.58    103.17 o
   6   3   3     1514.35     1632.68     40.45 o
   7   3   3     5673.09     5210.70     69.75 o
   8   3   3     6729.54     6754.91     91.08 o
   9   3   3     2153.83     1949.41     49.06 o
  10   3   3     2543.30     2387.06     72.58 o
  11   3   3     4682.77     4933.43    101.97 o
  12   3   3     1247.04     1097.62     56.28 o
  13   3   3      358.71      439.21     52.81 o
  14   3   3     1378.23     1289.15     64.65 o
  15   3   3     3743.24     4004.32    108.00 o
  16   3   3      276.24      299.41     56.74 o
  17   3   3      122.24       90.30     62.70 o
  18   3   3      350.58      341.99     98.57 o
  19   3   3      471.42      535.57    254.04 o
  20   3   3      459.26      522.44    183.76 o
  21   3   3        5.00       52.35    108.31 o
  22   3   3      109.11       49.39     63.82 o
  23   3   3      106.74       51.69     53.51 o
   1   4   3     8764.92     7946.99     94.86 o
   2   4   3     5630.73     5538.90     76.58 o
   3   4   3     2049.51     1870.73     42.11 o
   4   4   3        2.21       47.18     19.64 o
   5   4   3     1170.09     1217.12     34.56 o
   6   4   3     4350.34     4392.70     64.47 o
   7   4   3     4251.10     4121.81     64.51 o
   8   4   3     1513.63     1572.97     57.69 o
   9   4   3     1709.17     1715.15     49.97 o
  10   4   3     2391.63     2455.14     59.44 o
  11   4   3     1670.69     1744.29     52.21 o
  12   4   3     2258.42     2421.83     79.85 o
  13   4   3      357.44      419.80     53.63 o
  14   4   3     1138.76     1104.72     68.96 o
  15   4   3      150.36      122.93     45.93 o
  16   4   3     4013.39     3320.81    219.06 o
  17   4   3      101.62      107.72     68.45 o
  18   4   3     1946.18     1990.94    166.11 o
  19   4   3       17.99       42.29     53.22 o
  20   4   3      301.98      217.36    121.39 o
  21   4   3       37.35        7.66     47.72 o
  22   4   3      171.21      163.17    165.20 o
  23   4   3       35.78       56.29     77.89 o
   0   5   3    10772.38    10303.94    236.70 o
   1   5   3        6.04       23.76     16.05 o
   2   5   3     4600.61     4436.26     72.68 o
   3   5   3     8450.88     8164.13     97.43 o
   4   5   3    12768.49    12371.34    196.29 o
   5   5   3     1262.07     1226.24     55.63 o
   6   5   3     1415.87     1291.26     38.57 o
   7   5   3      260.79      322.73     31.29 o
   8   5   3     2261.68     2083.54     50.02 o
   9   5   3      404.66      538.78     51.30 o
  10   5   3      902.51      894.12     60.15 o
  11   5   3     2593.59     2868.88     68.65 o
  12   5   3      610.03      659.09     48.55 o
  13   5   3      793.47      831.37     68.97 o
  14   5   3      590.63      557.79     62.98 o
  15   5   3     1735.09     1780.60    107.61 o
  16   5   3     2198.24     2228.32    125.65 o
  17   5   3      327.90      310.15    170.68 o
  18   5   3       93.85       43.39     53.85 o
  19   5   3      595.26      644.51    365.69 o
  20   5   3      296.31      159.96    102.83 o
  21   5   3       69.73       16.25     47.98 o
  22   5   3       11.25       -4.04     50.94 o
  23   5   3      106.54       94.06    140.56 o
   1   6   3     4165.28     4185.70     70.00 o
   2   6   3      127.87      174.86     27.46 o
   3   6   3     4862.16     4818.13     75.10 o
   4   6   3      171.96      198.87     28.06 o
   5   6   3      275.21      166.36     25.42 o
   6   6   3      268.76      325.20     31.06 o
   7   6   3     5829.64     5682.66     82.86 o
   8   6   3      162.56      133.44     27.70 o
   9   6   3     2126.67     2086.34     59.32 o
  10   6   3      126.40       89.19     33.10 o
  11   6   3     2291.83     2420.23     67.40 o
  12   6   3      197.68      231.01     38.27 o
  13   6   3      668.32      628.52     97.23 o
  14   6   3       14.89       14.86     40.60 o
  15   6   3     1435.97     1385.76    106.79 o
  16   6   3       76.76       90.26     63.28 o
  17   6   3     1211.66      941.09    460.01 o
  18   6   3       17.09       34.50     52.76 o
  19   6   3      412.84      458.54    424.41 o
  20   6   3      105.95       88.25    105.87 o
  21   6   3       36.28       -0.89     52.61 o
  22   6   3       58.76       23.67     50.87 o
   0   7   3     5396.90     4824.04    125.95 o
   1   7   3      149.38      161.79     26.83 o
   2   7   3     1397.78     1198.17     59.93 o
   3   7   3      580.80      557.21     54.94 o
   4   7   3     3595.97     3222.63     66.42 o
   5   7   3      463.83      504.41     35.91 o
   6   7   3      903.74      819.82     43.85 o
   7   7   3      480.73      587.84     40.23 o
   8   7   3     2388.71     2154.71     55.31 o
   9   7   3       37.20       23.09     30.32 o
  10   7   3      563.70      760.01     53.76 o
  11   7   3      516.74      539.08     50.77 o
  12   7   3      168.13      187.24     40.97 o
  13   7   3      147.78      115.96     51.62 o
  14   7   3      421.09      378.92     82.79 o
  15   7   3      430.33      446.99    112.21 o
  16   7   3     1294.88     1096.66    428.06 o
  17   7   3       32.74       21.93     54.51 o
  18   7   3      461.31      595.22    387.90 o
  19   7   3      233.05      226.09    232.44 o
  20   7   3      148.42      113.92    126.56 o
  21   7   3       49.41       24.30     83.97 o
  22   7   3       25.18      -16.24     51.57 o
   1   8   3     2638.34     2572.46     63.07 o
   2   8   3       24.85        1.98     30.23 o
   3   8   3     1164.04     1058.60     42.25 o
   4   8   3     1135.10     1096.47     44.57 o
   5   8   3      739.57      719.62     47.75 o
   6   8   3      387.49      395.10     36.77 o
   7   8   3      952.22      943.77     76.31 o
   8   8   3      219.08      220.51     34.73 o
   9   8   3     1158.37     1163.55     58.83 o
  10   8   3      360.83      437.68     48.84 o
  11   8   3      638.97      877.52     61.69 o
  12   8   3       82.80      137.37     42.86 o
  13   8   3      808.61      923.54     94.77 o
  14   8   3      789.09      932.75    157.63 o
  15   8   3      890.86     1044.08    216.87 o
  16   8   3      699.82      615.63    383.34 o
  17   8   3      203.87      155.76    143.60 o
  18   8   3     1220.91     1501.11    153.34 o
  19   8   3        8.94        7.84     52.34 o
  20   8   3       12.45      -15.73     37.71 o
  21   8   3       52.53       20.38     83.06 o
   0   9   3     1619.26     1505.98    121.09 o
   1   9   3        9.21       -7.88     63.89 o
   2   9   3      389.24      475.23     58.42 o
   3   9   3      501.04      492.92     64.26 o
   4   9   3      951.06      938.29     61.39 o
   5   9   3       60.23       59.86     28.21 o
   6   9   3      569.90      672.83     45.91 o
   7   9   3      140.36      166.01     34.66 o
   8   9   3      878.24     1016.83     56.11 o
   9   9   3       49.70      -25.11     31.01 o
  10   9   3      202.61      191.75     44.63 o
  11   9   3       92.56      128.74     42.45 o
  12   9   3       29.26       47.70     42.30 o
  13   9   3        4.29      -32.72     46.01 o
  14   9   3      319.47      305.82     68.61 o
  15   9   3      228.98      339.03    100.94 o
  16   9   3       39.66       74.57     58.92 o
  17   9   3       67.95      100.40     94.31 o
  18   9   3      120.92       68.16     87.01 o
  19   9   3      140.33       78.74     60.53 o
  20   9   3       70.78       19.41     45.33 o
   1  10   3      913.11      993.68    100.11 o
   2  10   3       10.76      -38.97     41.24 o
   3  10   3     1149.60     1184.55     94.41 o
   4  10   3      134.79      107.89     37.61 o
   5  10   3      735.25      877.07     63.71 o
   6  10   3      161.59      221.00     48.92 o
   7  10   3     3309.24     3414.87    164.50 o
   8  10   3      657.28      735.93     62.66 o
   9  10   3     1525.23     1530.59     77.93 o
  10  10   3       65.06       -6.19     49.15 o
  11  10   3      777.29     1008.66     69.13 o
  12  10   3      171.19      172.06     47.59 o
  13  10   3      373.63      328.91     62.63 o
  14  10   3        8.60      -29.88     49.63 o
  15  10   3      520.54      530.17    111.05 o
  16  10   3       67.94       41.98     55.68 o
  17  10   3       79.17       31.42     54.76 o
  18  10   3       21.27      -15.79     49.21 o
  19  10   3       84.52       42.47     58.41 o
   0  11   3      170.95      248.26    111.96 o
   1  11   3        1.15      -18.86     59.38 o
   2  11   3       42.73       16.05     44.78 o
   3  11   3      114.19       88.73     50.10 o
   4  11   3      712.17      954.70     90.20 o
   5  11   3       86.13       74.61     39.59 o
   6  11   3      319.80      326.92     49.89 o
   7  11   3      200.38      264.93     49.71 o
   8  11   3      494.56      588.25     82.21 o
   9  11   3       18.59      -64.55     43.03 o
  10  11   3      359.85      288.65     61.70 o
  11  11   3      154.70      106.73     53.25 o
  12  11   3       65.88       15.26     55.51 o
  13  11   3       68.57       83.17     68.92 o
  14  11   3      242.44      283.58     82.02 o
  15  11   3       90.17       25.47     52.33 o
  16  11   3       22.83       40.16     75.45 o
   1  12   3     1107.03     1105.61    130.80 o
   2  12   3       72.08       69.52     55.04 o
   3  12   3      134.49      120.81     45.41 o
   4  12   3      166.21       89.67     44.55 o
   5  12   3      265.13      220.21     48.45 o
   6  12   3      123.68       77.29     42.78 o
   7  12   3      582.61      695.40    103.11 o
   8  12   3       98.13       51.96     49.17 o
   9  12   3      318.35      391.86     92.51 o
  10  12   3       49.70       91.59     50.50 o
  11  12   3      344.99      261.41     62.57 o
  12  12   3      105.35      132.61     70.58 o
  13  12   3       85.56       13.39     76.67 o
  14  12   3      196.34      181.93     96.14 o
  15  12   3       36.48        1.83     82.14 o
   0  13   3      102.18      164.29    108.92 o
   1  13   3        0.12      -62.22     48.01 o
   2  13   3      102.65      102.06     58.31 o
   3  13   3       14.23      -14.55     71.90 o
   4  13   3       23.52       14.30     64.54 o
   5  13   3      133.66       15.49     68.45 o
   6  13   3        3.69       -9.26     41.72 o
   7  13   3       22.46       18.25     47.24 o
   8  13   3       63.03        0.28     45.57 o
   9  13   3        7.30        8.46     66.02 o
  10  13   3      129.70       81.03     63.88 o
  11  13   3        0.45      -16.96     63.89 o
  12  13   3       16.36       -0.69     54.97 o
  13  13   3       17.71      -36.51     69.97 o
  14  13   3       21.21      -35.29     64.50 o
   1  14   3      142.91      130.63     75.29 o
   2  14   3       37.07      -24.95     61.89 o
   3  14   3      236.50      252.13     88.53 o
   4  14   3       67.20        1.95     66.40 o
   5  14   3      153.39       81.38     67.08 o
   6  14   3       16.07       59.05     61.40 o
   7  14   3      232.12      229.48    102.83 o
   8  14   3       43.05       23.82     54.48 o
   9  14   3       93.89       97.78     62.55 o
  10  14   3        2.32       15.78     57.51 o
  11  14   3       27.48       41.52     57.74 o
  12  14   3       40.51      -22.02     53.12 o
  13  14   3       31.37       28.60     79.71 o
   0  15   3      182.02      110.74     97.96 o
   1  15   3       23.55       -5.59     78.19 o
   2  15   3       87.90      104.11     70.15 o
   3  15   3       94.27       31.48     58.64 o
   4  15   3      160.49       95.17     66.53 o
   5  15   3       92.17        4.98     81.54 o
   6  15   3      105.27       58.48     59.10 o
   7  15   3        4.69        2.58     57.66 o
   8  15   3       85.10       28.16     85.19 o
   9  15   3        6.08       18.62     59.86 o
  10  15   3       42.09       80.48     66.93 o
   1  16   3       55.40      -24.87     50.09 o
   2  16   3        8.07      -11.40     57.52 o
   3  16   3       24.79      -18.10     54.72 o
   4  16   3       44.42        7.83     55.64 o
   5  16   3       22.37      -11.07     45.68 o
   6  16   3       21.79      -11.48     60.54 o
   2   0   4     5143.87     4918.32    132.65 o
   4   0   4    44097.72    46372.46   1119.60 o
   6   0   4    17689.92    17933.47    233.01 o
   8   0   4    39560.26    40237.11   1748.46 o
  10   0   4     1711.05     1546.75    112.57 o
  12   0   4     1199.36     1126.29    106.48 o
  14   0   4     4334.99     4030.55    198.97 o
  16   0   4      836.91      912.11    148.47 o
  18   0   4      989.46      943.75    160.64 o
  20   0   4      382.09      532.42    133.26 o
  22   0   4     1165.86     1417.75    195.93 o
   1   1   4      468.12      483.13     41.98 o
   2   1   4     1560.63     1578.86     69.06 o
   3   1   4      594.10      607.98     24.60 o
   4   1   4     1822.98     1748.63     43.31 o
   5   1   4     1358.69     1231.81     30.51 o
   6   1   4       74.72      175.69     30.52 o
   7   1   4     9786.84     9057.41    108.90 o
   8   1   4     1911.49     2047.88     49.30 o
   9   1   4     1180.24      900.03     32.87 o
  10   1   4     3450.33     3366.04    110.15 o
  11   1   4     5725.19     5574.90    146.71 o
  12   1   4      146.32      135.58     54.86 o
  13   1   4      801.60      921.55     91.63 o
  14   1   4      753.14      733.63     91.16 o
  15   1   4      802.00     1178.75     97.52 o
  16   1   4      313.29      405.01     93.42 o
  17   1   4      618.66      884.91    123.82 o
  18   1   4      223.00      224.51     77.27 o
  19   1   4      154.05      202.01     77.70 o
  20   1   4      357.82      306.89     81.10 o
  21   1   4      236.72      297.90     84.97 o
  22   1   4      227.13      375.33     89.25 o
  23   1   4      211.50      191.60     74.42 o
   0   2   4     3965.13     3122.62     87.92 o
   1   2   4      158.36      172.14     21.84 o
   2   2   4       46.40       24.76     15.67 o
   3   2   4     2351.10     2336.15     39.01 o
   4   2   4     1250.41     1363.79     33.14 o
   5   2   4     4368.65     4178.28     58.83 o
   6   2   4     1292.58     1305.26     34.85 o
   7   2   4     8305.72     9179.88    124.41 o
   8   2   4      854.84      964.14     32.85 o
   9   2   4      287.25      342.28     31.20 o
  10   2   4      370.82      454.76     53.25 o
  11   2   4     2711.08     2797.74    150.88 o
  12   2   4       90.16       59.68     36.14 o
  13   2   4      853.78      860.62     62.12 o
  14   2   4       60.96       24.47     40.07 o
  15   2   4      615.60      647.51     74.99 o
  16   2   4       58.91       76.92     46.69 o
  17   2   4      378.62      365.17     97.96 o
  18   2   4        3.64       -9.62     58.56 o
  19   2   4     1683.05     1742.43    114.02 o
  20   2   4       40.11       14.82     56.43 o
  21   2   4      504.31      472.58    146.34 o
  22   2   4       27.53      -51.96     45.57 o
  23   2   4       73.01       55.85     69.00 o
   1   3   4     4327.86     4000.64     51.16 o
   2   3   4     1059.79     1013.54     25.18 o
   3   3   4     2382.91     2122.75     45.16 o
   4   3   4     5510.72     5058.82     78.00 o
   5   3   4      640.08      548.54     42.44 o
   6   3   4     2760.42     2643.55     54.43 o
   7   3   4     2225.99     2022.22     45.29 o
   8   3   4     1463.74     1601.99     41.76 o
   9   3   4      362.80      451.62     36.84 o
  10   3   4     1245.15     1196.77     57.38 o
  11   3   4     3021.50     3071.93     75.97 o
  12   3   4      722.61      874.30     60.49 o
  13   3   4     1135.59     1083.59     61.30 o
  14   3   4      753.00      950.52     76.32 o
  15   3   4      541.64      703.19     70.28 o
  16   3   4      379.43      438.25     62.96 o
  17   3   4      164.57       92.63     59.20 o
  18   3   4      320.81      335.99    189.24 o
  19   3   4      120.44      121.49     67.98 o
  20   3   4      670.01      758.09    362.35 o
  21   3   4       13.24       11.96     46.64 o
  22   3   4      170.87      168.13    126.26 o
  23   3   4       46.83       16.73     62.06 o
   0   4   4    12731.58    12100.31    206.27 o
   1   4   4       90.73      111.24     13.81 o
   2   4   4     7454.01     7241.07     93.53 o
   3   4   4      561.40      527.30     29.57 o
   4   4   4     9928.57     9468.51    109.72 o
   5   4   4      814.66      802.20     31.50 o
   6   4   4      837.15      947.58     34.64 o
   7   4   4      586.71      662.61     37.29 o
   8   4   4     5309.69     5453.42     79.11 o
   9   4   4      251.89      327.09     33.11 o
  10   4   4     2292.84     2492.54     62.07 o
  11   4   4      273.60      358.90     39.08 o
  12   4   4     2513.35     2713.58    140.93 o
  13   4   4       75.35       96.92     43.52 o
  14   4   4     1457.11     1721.33     77.07 o
  15   4   4      532.56      658.94     70.29 o
  16   4   4     3398.52     3432.75    133.30 o
  17   4   4      449.44      457.25    121.70 o
  18   4   4     2091.85     2163.74    170.98 o
  19   4   4      216.92      162.10     88.23 o
  20   4   4       61.29       63.47     62.12 o
  21   4   4       65.70       21.57     46.36 o
  22   4   4      332.11      204.73    188.63 o
  23   4   4       25.26      -24.30     49.22 o
   1   5   4     5565.36     5128.63    131.03 o
   2   5   4      406.49      431.36     30.53 o
   3   5   4     4223.92     3831.65     65.09 o
   4   5   4     2050.73     2065.73     50.10 o
   5   5   4     1586.41     1454.97     40.42 o
   6   5   4     1186.63     1180.46     38.76 o
   7   5   4     4754.08     4329.92     70.50 o
   8   5   4      925.88      874.78     38.72 o
   9   5   4     1031.86      973.85     46.94 o
  10   5   4     1843.44     1765.91     56.22 o
  11   5   4     3121.23     3018.46     93.18 o
  12   5   4     1566.48     1634.63     72.69 o
  13   5   4     1235.13     1246.91     66.53 o
  14   5   4      561.61      666.16     82.72 o
  15   5   4       88.03       70.18     46.20 o
  16   5   4       19.16       35.23     40.19 o
  17   5   4      196.39      107.29     69.67 o
  18   5   4       96.16       30.23     50.20 o
  19   5   4      168.82       95.81     57.36 o
  20   5   4       84.59       34.44     45.77 o
  21   5   4       69.55        2.71     40.70 o
  22   5   4       63.71       63.29     51.11 o
   0   6   4     2779.30     2480.15    121.70 o
   1   6   4       69.18       72.23     26.35 o
   2   6   4     5167.26     4431.50     76.11 o
   3   6   4      432.35      445.08     58.32 o
   4   6   4     1964.13     1673.96     47.47 o
   5   6   4     3526.41     3377.56     62.12 o
   6   6   4      734.45      884.80     40.64 o
   7   6   4     2795.24     3006.28     62.09 o
   8   6   4      756.24      866.65     53.16 o
   9   6   4      370.98      370.43     50.37 o
  10   6   4      471.19      729.20     53.12 o
  11   6   4     1863.56     2026.51     64.36 o
  12   6   4       19.16       23.83     44.29 o
  13   6   4      715.54     1033.43     79.24 o
  14   6   4       23.47       61.26     42.59 o
  15   6   4      969.02      916.02    249.92 o
  16   6   4        6.52       39.96     41.45 o
  17   6   4      122.01       41.90     45.56 o
  18   6   4        3.21       10.55     43.78 o
  19   6   4      450.98      325.20    251.91 o
  20   6   4       64.56       35.24     44.21 o
  21   6   4      177.38       57.61     57.58 o
  22   6   4       46.25       21.23     71.80 o
   1   7   4      428.93      324.79     50.80 o
   2   7   4      112.24      105.01     44.52 o
   3   7   4       41.02       54.79     23.84 o
   4   7   4       51.08       61.51     28.37 o
   5   7   4       49.61        5.42     22.74 o
   6   7   4       48.26       -2.33     21.16 o
   7   7   4     1342.40     1447.24     47.18 o
   8   7   4     1355.76     1461.23     49.17 o
   9   7   4        6.49       12.96     27.02 o
  10   7   4      383.05      473.94     48.21 o
  11   7   4     1235.46     1110.10     53.91 o
  12   7   4     1390.85     1424.22     73.33 o
  13   7   4      402.95      305.58     59.97 o
  14   7   4      154.50      101.69     52.42 o
  15   7   4      122.37      136.73     56.12 o
  16   7   4       74.65       64.43     50.07 o
  17   7   4      272.68      163.32    100.40 o
  18   7   4       38.17       17.87     71.50 o
  19   7   4       45.53       22.21     48.74 o
  20   7   4      172.89       91.95    122.30 o
  21   7   4       23.30        0.68     38.94 o
   0   8   4     1577.78     1623.42    121.70 o
   1   8   4      402.18      555.61     70.56 o
   2   8   4     1451.65     1354.97     78.71 o
   3   8   4     1225.27     1118.96     60.02 o
   4   8   4     2615.07     2492.24     61.92 o
   5   8   4      312.76      279.20     33.07 o
   6   8   4      751.34      691.90     44.20 o
   7   8   4       31.16       35.27     29.02 o
   8   8   4     2287.61     2189.89     59.55 o
   9   8   4      211.13      219.60     36.47 o
  10   8   4      360.50      362.30     43.04 o
  11   8   4      325.40      386.40     50.59 o
  12   8   4      394.51      551.28    127.07 o
  13   8   4      842.31      987.32    123.28 o
  14   8   4      953.56     1196.46    121.81 o
  15   8   4      658.79      651.10    170.52 o
  16   8   4      295.62      200.30     56.05 o
  17   8   4       64.78       11.68     39.89 o
  18   8   4      262.64      183.92    180.72 o
  19   8   4        3.96       -9.98     47.59 o
  20   8   4       27.82       25.80     61.15 o
   1   9   4     1655.28     1559.16     88.81 o
   2   9   4      457.94      562.33     60.85 o
   3   9   4     1429.68     1428.09     68.81 o
   4   9   4      542.09      591.12     66.09 o
   5   9   4      968.66     1029.49     54.14 o
   6   9   4      128.85      141.23     39.26 o
   7   9   4     1417.21     1463.94     67.27 o
   8   9   4       63.29       -1.71     34.72 o
   9   9   4      544.46      637.46     59.19 o
  10   9   4      288.75      331.50     43.27 o
  11   9   4     1497.15     1502.45     65.13 o
  12   9   4      166.07      237.55     61.73 o
  13   9   4      757.53      824.01    123.60 o
  14   9   4      177.73      225.93     59.30 o
  15   9   4      135.47      119.94     73.13 o
  16   9   4      117.05       67.66     72.74 o
  17   9   4       90.48       11.83     41.68 o
  18   9   4       11.53       -9.37     38.17 o
  19   9   4       50.66       -1.65     45.19 o
  20   9   4       72.43      141.56     71.19 o
   0  10   4      814.28      865.25    142.38 o
   1  10   4       32.43       -1.97     53.93 o
   2  10   4      377.29      361.88     59.55 o
   3  10   4       77.61       75.58     45.06 o
   4  10   4      330.94      324.35     59.21 o
   5  10   4      122.19      136.70     42.27 o
   6  10   4      280.98      199.26     46.99 o
   7  10   4      206.38      205.14     47.68 o
   8  10   4       58.29        1.73     37.76 o
   9  10   4      137.95      104.64     43.87 o
  10  10   4       38.49        7.04     38.31 o
  11  10   4      120.70       75.88     51.79 o
  12  10   4       77.46       53.02     57.81 o
  13  10   4       32.65        9.27     62.39 o
  14  10   4      240.69      260.54     81.05 o
  15  10   4       68.21       41.98     82.75 o
  16  10   4       49.30       14.60     57.20 o
  17  10   4       19.43      -38.33     53.55 o
  18  10   4        2.43       -8.52     55.98 o
   1  11   4       45.17       37.39     70.30 o
   2  11   4       65.10       29.60     47.74 o
   3  11   4       20.02        0.01     47.05 o
   4  11   4      115.54      212.46     48.27 o
   5  11   4      185.10      213.57     49.64 o
   6  11   4      228.69      254.04     58.93 o
   7  11   4      325.77      361.68     55.91 o
   8  11   4      252.01      271.73     49.54 o
   9  11   4       29.63       11.28     42.83 o
  10  11   4      136.07       61.45     52.83 o
  11  11   4      364.01      304.85     96.24 o
  12  11   4      313.63      291.95     61.01 o
  13  11   4      103.50       23.02     62.22 o
  14  11   4       40.98      -43.20     61.77 o
  15  11   4       22.15      -50.13     59.33 o
  16  11   4       70.58      -14.60     43.81 o
  17  11   4       28.21      -10.95     47.46 o
   0  12   4      135.95      107.09    102.22 o
   1  12   4       67.35       52.08     49.84 o
   2  12   4        3.20      -53.97     48.18 o
   3  12   4      274.40      271.42     65.26 o
   4  12   4      249.19      324.60     53.46 o
   5  12   4       99.88       46.87     43.61 o
   6  12   4      275.26      284.03     49.98 o
   7  12   4        9.52       13.57     41.97 o
   8  12   4      613.40      684.43    116.98 o
   9  12   4       21.61      -51.48     38.94 o
  10  12   4        3.10       18.02     47.63 o
  11  12   4      115.94      114.11     70.34 o
  12  12   4      215.74       64.64     64.75 o
  13  12   4       29.03        4.05     60.31 o
  14  12   4       54.05       18.46     72.41 o
  15  12   4       43.76      -82.58     62.98 o
   1  13   4      123.18        4.84     52.80 o
   2  13   4       14.33      -41.02     48.24 o
   3  13   4      289.90      362.07     63.77 o
   4  13   4       28.58       35.66     44.22 o
   5  13   4      550.93      645.15     65.04 o
   6  13   4       30.93       38.00     43.24 o
   7  13   4      676.25      841.17    119.72 o
   8  13   4       19.26       28.82     43.82 o
   9  13   4      229.67      217.42     58.34 o
  10  13   4      159.09       56.76     59.39 o
  11  13   4      224.92      207.91    138.12 o
  12  13   4       55.95        7.30     73.02 o
  13  13   4      112.46       19.47     74.23 o
  14  13   4       23.21       15.21     76.67 o
   0  14   4       53.17      -30.03     59.03 o
   1  14   4        7.48      -21.72     63.89 o
   2  14   4       30.11       16.56     62.42 o
   3  14   4       18.74      -25.57     55.75 o
   4  14   4       45.86       36.63     64.11 o
   5  14   4       33.98       55.09     61.37 o
   6  14   4      129.41      145.90     83.06 o
   7  14   4       49.29       25.70     56.13 o
   8  14   4      151.34       88.37     64.85 o
   9  14   4       72.42       99.49     62.73 o
  10  14   4       33.27      -32.72     44.84 o
  11  14   4       13.77      -33.18     52.50 o
  12  14   4       19.89      -57.81     59.02 o
   1  15   4        3.84      -60.54     61.10 o
   2  15   4        7.27      -87.95     58.63 o
   3  15   4        1.67       -4.69     64.27 o
   4  15   4       51.40      -13.03     58.02 o
   5  15   4        4.25      -16.33     61.15 o
   6  15   4       33.65       11.35     60.62 o
   7  15   4        0.40      -13.69     48.75 o
   8  15   4       13.99      -24.58     57.63 o
   9  15   4       24.85       30.87     55.16 o
   0  16   4       32.10        4.87     90.66 o
   1  16   4        0.08      -55.93     55.07 o
   2  16   4       55.33       -0.93     58.27 o
   3  16   4       13.16       34.85     60.30 o
   4  16   4       37.24       10.59     56.51 o
   2   0   5     1342.52     1311.88     75.45 o
   4   0   5     4916.23     4802.10    149.69 o
   6   0   5    10550.12    12722.34    194.04 o
   8   0   5     2314.93     2508.25     63.90 o
  10   0   5     3930.91     3732.40    167.33 o
  12   0   5       15.46       57.81     69.37 o
  14   0   5     3646.51     3672.76    194.10 o
  16   0   5     3891.80     3900.33    212.36 o
  18   0   5     1134.62     1626.46    156.38 o
  20   0   5      831.56     1125.07    180.11 o
  22   0   5      145.98      233.05    116.22 o
   1   1   5     6380.72     6571.55    159.42 o
   2   1   5     1087.87     1051.26     48.23 o
   3   1   5     4887.90     4343.78     97.37 o
   4   1   5     3326.55     3451.47     58.07 o
   5   1   5     8733.11     9152.44    110.04 o
   6   1   5    18315.91    20108.67    258.80 o
   7   1   5     4014.12     4292.49     70.00 o
   8   1   5     7100.00     7623.67     97.30 o
   9   1   5      209.19      268.20     32.61 o
  10   1   5     1555.29     1599.93     83.42 o
  11   1   5      961.99     1086.78    156.38 o
  12   1   5      605.25      632.27     79.58 o
  13   1   5      757.22      921.36     93.02 o
  14   1   5      362.25      534.30     83.26 o
  15   1   5      264.25      304.37     87.92 o
  16   1   5      467.31      622.31    102.53 o
  17   1   5      600.20      628.57     74.00 o
  18   1   5       91.81       12.21     66.24 o
  19   1   5      327.20      329.25    100.40 o
  20   1   5      121.41      148.75     78.45 o
  21   1   5      108.97      157.00     80.88 o
  22   1   5       95.31       61.98     75.08 o
  23   1   5       95.86       83.75     76.15 o
   1   2   5     7461.60     6797.62     96.81 o
   2   2   5      348.75      471.97     32.91 o
   3   2   5    16792.38    16653.39    234.32 o
   4   2   5      877.01      977.96     33.15 o
   5   2   5    26147.94    26771.72    235.73 o
   6   2   5      723.85      750.64     36.38 o
   7   2   5     2633.21     3148.92     61.63 o
   8   2   5      291.60      261.96     30.44 o
   9   2   5     1902.35     1817.85     49.49 o
  10   2   5      568.54      525.53     57.56 o
  11   2   5      826.29     1022.68     69.60 o
  12   2   5      166.53      181.83     44.54 o
  13   2   5      437.40      501.54     81.57 o
  14   2   5      104.77      119.09     50.03 o
  15   2   5      131.57      186.96     53.38 o
  16   2   5       18.42      -24.62     42.36 o
  17   2   5      331.29      409.15     64.91 o
  18   2   5       47.56      -11.17     56.91 o
  19   2   5     1201.71     1290.78    359.61 o
  20   2   5      108.82       92.81     99.49 o
  21   2   5      301.22      353.57     84.68 o
  22   2   5       26.56      -26.80     59.74 o
  23   2   5      208.64      166.18     78.48 o
   0   3   5      847.99      840.94     37.93 o
   1   3   5     4731.35     4458.81     60.63 o
   2   3   5     1119.35      976.66     34.40 o
   3   3   5     1241.68     1266.37     32.74 o
   4   3   5     6145.01     5973.15     72.17 o
   5   3   5     1588.29     1655.57     46.66 o
   6   3   5    11599.44    11951.15    120.17 o
   7   3   5     5656.93     5664.12     94.68 o
   8   3   5     2844.92     2564.61     54.64 o
   9   3   5      713.24      756.76     40.95 o
  10   3   5     3413.52     3350.64     70.39 o
  11   3   5        6.41      -42.88     28.58 o
  12   3   5      992.47     1102.70     76.77 o
  13   3   5      257.44      283.10     54.24 o
  14   3   5      153.58      182.91     53.77 o
  15   3   5      407.15      396.46     62.83 o
  16   3   5      888.96     1206.70     81.21 o
  17   3   5       46.57       62.84     45.68 o
  18   3   5      246.09      160.66     70.99 o
  19   3   5       43.95       67.15     61.35 o
  20   3   5      154.00      170.26     68.76 o
  21   3   5       17.90       15.18     52.82 o
  22   3   5        4.71      -38.21     59.63 o
  23   3   5      100.43       37.37     58.98 o
   1   4   5      148.71      223.32     23.80 o
   2   4   5     4369.91     3915.12     79.81 o
   3   4   5       28.57       57.08     21.07 o
   4   4   5     1727.14     1673.11     52.40 o
   5   4   5      565.97      596.46     39.54 o
   6   4   5     1084.74     1021.95     36.93 o
   7   4   5      431.63      493.48     35.41 o
   8   4   5      448.77      528.02     36.76 o
   9   4   5      145.30      146.29     28.34 o
  10   4   5     2284.87     2383.16     57.81 o
  11   4   5      109.54      121.67     43.09 o
  12   4   5      431.21      621.28     64.95 o
  13   4   5      271.05      330.87     57.27 o
  14   4   5     1280.28     1380.54     92.20 o
  15   4   5      125.68      111.66     50.24 o
  16   4   5      976.48     1071.58     84.41 o
  17   4   5      129.30      132.98     51.62 o
  18   4   5      214.95      277.90    108.92 o
  19   4   5      131.81       76.94     64.19 o
  20   4   5      502.54      325.00    156.99 o
  21   4   5      137.66       98.40     75.76 o
  22   4   5      122.26       38.96     57.50 o
   0   5   5      334.82      245.22     65.11 o
   1   5   5     1549.87     1366.42     40.47 o
   2   5   5     1661.58     1858.32     50.83 o
   3   5   5     4272.83     4139.38     71.42 o
   4   5   5      480.63      511.73     44.44 o
   5   5   5     2863.79     2989.96     77.02 o
   6   5   5      521.57      602.40     38.59 o
   7   5   5     1955.27     1994.39     51.40 o
   8   5   5      788.64      745.83     42.35 o
   9   5   5      730.01      801.67     49.19 o
  10   5   5      240.21      319.81     37.65 o
  11   5   5      225.96      304.52     51.96 o
  12   5   5      934.05     1141.20     80.16 o
  13   5   5      116.93       92.19     48.78 o
  14   5   5     1693.13     1714.02     81.79 o
  15   5   5       49.26       92.85     46.44 o
  16   5   5     1142.80     1204.19    245.10 o
  17   5   5      627.71      647.29    135.50 o
  18   5   5      187.63      133.89    116.52 o
  19   5   5      285.48      148.42    160.03 o
  20   5   5        1.64       -3.31     46.34 o
  21   5   5      109.24       25.84     46.12 o
  22   5   5       32.10        2.38     41.10 o
   1   6   5     5152.51     4715.46     72.16 o
   2   6   5      221.22      334.08     31.38 o
   3   6   5     5967.00     5697.26     86.22 o
   4   6   5       81.34      154.82     30.36 o
   5   6   5     7963.38     7626.84    115.40 o
   6   6   5     1149.38     1232.61     42.15 o
   7   6   5      321.31      400.60     37.67 o
   8   6   5      502.36      511.12     40.68 o
   9   6   5      920.53     1004.27     44.55 o
  10   6   5      658.28      805.00     50.26 o
  11   6   5      947.29     1145.16     79.98 o
  12   6   5      788.26     1027.47    107.62 o
  13   6   5      330.23      407.63     62.01 o
  14   6   5       21.32       18.80     47.84 o
  15   6   5      546.72      484.23    105.15 o
  16   6   5       37.25       30.49     40.07 o
  17   6   5      400.93      426.97    154.99 o
  18   6   5        3.27      -25.05     46.23 o
  19   6   5      357.77      290.12    256.47 o
  20   6   5        2.91      -39.99     43.08 o
  21   6   5      224.54      155.13    125.95 o
   0   7   5     1148.07      906.63     89.45 o
   1   7   5      665.98      641.63     69.44 o
   2   7   5     2346.04     2070.40     88.85 o
   3   7   5      344.88      454.96     35.92 o
   4   7   5     2239.36     2052.09     55.54 o
   5   7   5     1063.35      975.25     43.26 o
   6   7   5     2891.13     2591.23     60.20 o
   7   7   5     1092.17     1008.59     42.21 o
   8   7   5      784.57      811.00     46.34 o
   9   7   5      125.19      156.19     33.85 o
  10   7   5      716.14      870.84     51.17 o
  11   7   5      202.47      227.35     45.97 o
  12   7   5      458.74      842.94    116.84 o
  13   7   5      527.70      634.02     83.61 o
  14   7   5      147.79      244.42     59.76 o
  15   7   5      170.77      161.89     56.01 o
  16   7   5      260.84      211.00    103.52 o
  17   7   5       57.03        4.91     42.44 o
  18   7   5       70.66       34.16     70.89 o
  19   7   5       28.88       -9.12     38.64 o
  20   7   5       21.47        0.80     39.10 o
  21   7   5       17.43        4.39     42.34 o
   1   8   5      889.51     1119.56     90.71 o
   2   8   5      100.29      142.09     57.38 o
   3   8   5      389.88      542.61     60.34 o
   4   8   5      262.04      351.90     54.82 o
   5   8   5      147.21      156.52     44.45 o
   6   8   5      298.42      293.22     43.83 o
   7   8   5       13.51        1.86     32.00 o
   8   8   5      116.84       32.69     30.63 o
   9   8   5      458.97      539.45     46.57 o
  10   8   5      918.44     1118.10     57.64 o
  11   8   5       76.21       71.21     35.67 o
  12   8   5       31.78       69.03     48.11 o
  13   8   5      162.38      178.47     55.23 o
  14   8   5      285.91      423.26     71.37 o
  15   8   5      165.73      133.65     54.79 o
  16   8   5      203.17      178.32     70.12 o
  17   8   5      146.35       70.10     74.54 o
  18   8   5       21.33       -3.98     36.67 o
  19   8   5       49.43       26.70     73.32 o
  20   8   5      110.08       60.18     97.36 o
   0   9   5     1051.23     1187.14    141.17 o
   1   9   5      265.04      328.33    110.44 o
   2   9   5       79.31      108.09     45.19 o
   3   9   5      136.19      133.86     47.46 o
   4   9   5      168.15      252.83     54.44 o
   5   9   5     1263.24     1301.76    121.42 o
   6   9   5      667.86      603.02     55.33 o
   7   9   5       80.06       74.74     38.67 o
   8   9   5       42.65       68.22     40.23 o
   9   9   5      229.62      222.12     46.63 o
  10   9   5      569.56      686.85     80.45 o
  11   9   5      337.82      403.48     53.93 o
  12   9   5      147.46      197.64     72.41 o
  13   9   5      483.75      514.81    224.83 o
  14   9   5       63.55       92.24     69.08 o
  15   9   5       14.19       -0.92     62.01 o
  16   9   5       56.41      -36.20     39.04 o
  17   9   5      105.34       62.70    108.92 o
  18   9   5       21.59       11.12     73.02 o
  19   9   5       65.69       59.33    139.65 o
   1  10   5      449.18      464.06     81.26 o
   2  10   5       78.35       96.14     50.40 o
   3  10   5     1117.56     1288.85     87.87 o
   4  10   5      487.83      526.74     67.55 o
   5  10   5     1613.10     1490.76     65.16 o
   6  10   5      168.47      134.42     52.78 o
   7  10   5      196.91      158.31     47.82 o
   8  10   5        0.54      -54.01     36.01 o
   9  10   5      667.77      690.71     82.09 o
  10  10   5      141.04      127.82     45.87 o
  11  10   5      624.25      775.65    148.91 o
  12  10   5      147.53      111.88     77.28 o
  13  10   5      104.77       60.52     64.39 o
  14  10   5      167.46       69.56    102.22 o
  15  10   5       40.64      -39.07     56.47 o
  16  10   5       31.76      -21.86     69.67 o
  17  10   5      110.41       -1.22     42.59 o
  18  10   5       47.93        3.04     62.67 o
   0  11   5       38.32        6.08     88.84 o
   1  11   5       41.70      -14.45     67.90 o
   2  11   5      379.39      448.12     69.52 o
   3  11   5       24.75      -13.96     47.82 o
   4  11   5      848.24     1075.34     87.94 o
   5  11   5      133.97      203.02     47.61 o
   6  11   5     1014.07     1186.71    113.12 o
   7  11   5      115.06       66.45     43.88 o
   8  11   5      498.86      638.50     74.68 o
   9  11   5      150.67       73.28     43.33 o
  10  11   5      635.62      613.46    107.59 o
  11  11   5       16.72      -45.43     48.07 o
  12  11   5      157.28       44.42     77.28 o
  13  11   5       41.53      -57.20     62.06 o
  14  11   5        4.42      -76.72     51.15 o
  15  11   5        9.37      -94.96     83.06 o
  16  11   5       78.22        7.20     65.19 o
  17  11   5       20.39      -33.47     50.50 o
   1  12   5      231.95      218.59     59.96 o
   2  12   5        8.91      -59.42     44.33 o
   3  12   5      128.14       -3.66     50.65 o
   4  12   5       28.05       21.57     41.41 o
   5  12   5       43.24       53.45     40.47 o
   6  12   5       89.63       14.31     41.85 o
   7  12   5      295.68      296.31     53.52 o
   8  12   5       42.78        0.90     39.60 o
   9  12   5      104.52       96.47     46.69 o
  10  12   5       25.32      -60.95     40.63 o
  11  12   5       84.57       51.89     53.22 o
  12  12   5       31.36       17.08     58.30 o
  13  12   5       19.16      -79.95     53.30 o
  14  12   5       43.82      -39.22     59.96 o
  15  12   5       68.34      -10.87     54.46 o
   0  13   5       33.44      -45.64     88.84 o
   1  13   5      131.36       72.60     56.64 o
   2  13   5      199.08      246.00     66.70 o
   3  13   5      419.89      356.61     70.60 o
   4  13   5       20.18      -28.10     41.16 o
   5  13   5      248.57      229.76     55.25 o
   6  13   5       58.01       46.95     42.69 o
   7  13   5       17.10      -35.08     39.46 o
   8  13   5       73.94       48.96     64.81 o
   9  13   5       29.01       45.12     43.73 o
  10  13   5       18.87      -46.14     39.61 o
  11  13   5       17.67      -66.30     45.76 o
  12  13   5        4.57      -24.28     56.44 o
  13  13   5       12.98       29.21     65.72 o
   1  14   5       41.60       32.20     55.20 o
   2  14   5       12.77      -65.78     55.58 o
   3  14   5       86.43       73.97     62.39 o
   4  14   5       32.10      -25.34     52.15 o
   5  14   5      230.62      171.55     51.45 o
   6  14   5        3.38      -40.96     45.29 o
   7  14   5       28.03       13.58     48.33 o
   8  14   5        4.92      -64.52     43.02 o
   9  14   5      129.13       61.65     51.33 o
  10  14   5        6.06      -20.46     55.19 o
  11  14   5       68.10       60.89     87.01 o
   0  15   5        8.32      -34.07    103.44 o
   1  15   5       21.97       -8.55     68.58 o
   2  15   5       64.56       56.13     74.23 o
   3  15   5       10.85       25.99     71.56 o
   4  15   5      120.07       55.00     66.96 o
   5  15   5       12.41        9.91     58.59 o
   6  15   5      108.63       40.64     67.88 o
   7  15   5       21.33       13.84     57.56 o
   8  15   5       81.77      121.10    163.38 o
   1  16   5       32.51       34.67     70.46 o
   2   0   6      413.69      493.47     71.19 o
   4   0   6    19390.55    19968.99    380.30 o
   6   0   6    11691.70    10935.69    315.80 o
   8   0   6    32186.89    31644.63    295.45 o
  10   0   6    10238.99     9661.39    282.33 o
  12   0   6     6882.06     7088.75    257.39 o
  14   0   6     1736.22     2042.05    156.38 o
  16   0   6      185.79      182.54    106.48 o
  18   0   6      562.03      696.71    149.08 o
  20   0   6      499.85      854.91    169.16 o
  22   0   6      430.94      470.35    149.69 o
   1   1   6      301.95      475.85     47.28 o
   2   1   6     1317.24     1447.23     61.26 o
   3   1   6     6258.04     6332.40    128.35 o
   4   1   6     1259.88     1296.66     62.55 o
   5   1   6      572.99      481.72     30.93 o
   6   1   6      426.99      448.28     30.63 o
   7   1   6     1467.09     1424.25     39.65 o
   8   1   6     5441.94     5689.99     88.38 o
   9   1   6     1676.18     1448.80     83.00 o
  10   1   6     1272.33     1318.56     81.43 o
  11   1   6     2271.88     2391.21    104.92 o
  12   1   6      842.31     1090.61     97.88 o
  13   1   6      145.65      236.55     72.92 o
  14   1   6      239.49      303.09     78.93 o
  15   1   6       84.70       63.92     68.15 o
  16   1   6        6.13      -57.81     56.79 o
  17   1   6      107.93       87.43     70.30 o
  18   1   6      119.43      169.92     58.15 o
  19   1   6      295.48      385.77     87.30 o
  20   1   6        2.79      -34.69     67.35 o
  21   1   6      110.42      102.56     81.32 o
  22   1   6       83.27      152.91     83.93 o
   0   2   6     8933.78     8640.82    144.33 o
   1   2   6    10434.96    10697.02    137.61 o
   2   2   6     3510.61     3094.58     70.29 o
   3   2   6    19880.49    19765.83    289.44 o
   4   2   6     1192.97     1044.15     37.01 o
   5   2   6      777.06      694.41     33.50 o
   6   2   6     1887.89     1880.24     44.79 o
   7   2   6     5304.37     5070.77     99.51 o
   8   2   6     1411.19     1396.94     46.75 o
   9   2   6     1804.50     1736.11     81.50 o
  10   2   6      487.90      534.63     71.85 o
  11   2   6     1468.25     1562.09     89.71 o
  12   2   6      120.60      200.75     65.83 o
  13   2   6      323.48      394.33     61.13 o
  14   2   6      100.55       94.64     49.88 o
  15   2   6      968.07     1150.69     88.50 o
  16   2   6      156.00      156.36     54.22 o
  17   2   6      536.24      710.74    128.37 o
  18   2   6      122.05      128.56     55.00 o
  19   2   6      169.20      233.82     82.43 o
  20   2   6        9.02      -65.25     60.17 o
  21   2   6      391.34      445.20    165.51 o
  22   2   6       89.07       98.30     66.98 o
   1   3   6     4490.94     3976.18     63.52 o
   2   3   6      305.25      379.01     32.71 o
   3   3   6     4422.09     4469.07     64.19 o
   4   3   6     1158.26     1064.15     48.79 o
   5   3   6      565.79      642.02     45.02 o
   6   3   6     3792.54     3689.59     70.01 o
   7   3   6     2833.88     2712.16     57.65 o
   8   3   6      483.90      570.11     38.46 o
   9   3   6     2934.63     2714.40     59.75 o
  10   3   6      413.14      417.06     58.84 o
  11   3   6     1768.76     1746.52    100.87 o
  12   3   6      281.74      342.42     56.82 o
  13   3   6       80.81      226.00     99.16 o
  14   3   6       10.19        7.30     43.78 o
  15   3   6     1529.80     1321.13     77.56 o
  16   3   6        3.12      -21.15     44.42 o
  17   3   6      230.32      290.00     72.05 o
  18   3   6      364.84      478.94     99.79 o
  19   3   6      532.57      646.31    355.35 o
  20   3   6      123.05       93.04     84.27 o
  21   3   6       25.10       23.14     65.76 o
  22   3   6      268.39      209.19    263.77 o
   0   4   6    21212.46    21283.06    255.24 o
   1   4   6      159.37      143.65     23.76 o
   2   4   6     4623.81     4266.85     77.56 o
   3   4   6      499.70      562.14     31.83 o
   4   4   6     9062.86     9363.24    167.05 o
   5   4   6      619.19      669.77     60.60 o
   6   4   6      853.05      888.03     36.78 o
   7   4   6      339.78      430.64     36.27 o
   8   4   6      525.40      577.75     40.77 o
   9   4   6       43.45       19.01     26.33 o
  10   4   6      608.36      799.50     47.14 o
  11   4   6      976.90     1124.21     73.93 o
  12   4   6     4190.46     4438.73    119.37 o
  13   4   6      505.40      571.72     68.88 o
  14   4   6      659.44      816.29     77.10 o
  15   4   6      124.17      123.66     51.56 o
  16   4   6     2269.64     2297.14     96.66 o
  17   4   6      128.65       70.33     50.71 o
  18   4   6      505.98      414.16    206.27 o
  19   4   6       59.61       -1.48     47.61 o
  20   4   6      174.75      110.98    108.00 o
  21   4   6       32.01      -29.45     44.54 o
  22   4   6      101.22       36.71     53.40 o
   1   5   6     5858.60     5021.22     65.09 o
   2   5   6     2694.35     2372.39     45.51 o
   3   5   6     7389.69     7080.27    108.37 o
   4   5   6     3866.56     3642.19     73.32 o
   5   5   6     1985.53     1918.46     55.59 o
   6   5   6      212.22      253.66     32.02 o
   7   5   6     1514.47     1822.03     51.98 o
   8   5   6      246.70      406.86     43.14 o
   9   5   6      936.87     1023.81     45.13 o
  10   5   6      773.49      893.59     53.05 o
  11   5   6     1307.07     1481.45     62.92 o
  12   5   6      402.87      466.56     69.67 o
  13   5   6      842.80     1180.42     98.09 o
  14   5   6      469.53      558.42     70.61 o
  15   5   6     1700.22     1371.20    171.03 o
  16   5   6       14.93       42.81     44.29 o
  17   5   6      449.34      413.91    127.61 o
  18   5   6      108.04       69.16    132.65 o
  19   5   6      319.73      147.55    124.74 o
  20   5   6      119.98      126.41    131.13 o
  21   5   6        8.68       -9.66     40.19 o
   0   6   6      266.51      308.50     82.75 o
   1   6   6     7477.28     7488.96    238.83 o
   2   6   6      346.51      378.22     32.71 o
   3   6   6      693.27      728.40    100.19 o
   4   6   6       68.18       79.90     29.53 o
   5   6   6     1428.65     1287.78     48.26 o
   6   6   6       24.42       -8.56     23.98 o
   7   6   6      304.60      394.05     38.96 o
   8   6   6      387.54      382.99     47.85 o
   9   6   6      511.37      596.87     45.04 o
  10   6   6       73.51      105.35     35.03 o
  11   6   6     1017.13     1100.21     66.45 o
  12   6   6       35.17       38.33     49.25 o
  13   6   6      202.87      139.83     54.99 o
  14   6   6       41.54      107.15     50.52 o
  15   6   6      374.98      524.33     70.43 o
  16   6   6      106.10       39.78     42.00 o
  17   6   6      381.33      305.29    105.95 o
  18   6   6       74.84       35.52     94.92 o
  19   6   6       21.57      -21.98     39.93 o
  20   6   6        2.21       -3.94     43.87 o
  21   6   6       47.07        2.63     36.86 o
   1   7   6      116.43      229.58     69.06 o
   2   7   6     1692.73     1601.06     68.02 o
   3   7   6      978.82      999.96     60.45 o
   4   7   6     2148.26     2125.72     78.56 o
   5   7   6      257.15      181.66     46.81 o
   6   7   6      198.25      201.99     38.33 o
   7   7   6      665.19      747.30     47.85 o
   8   7   6      495.46      573.77     45.83 o
   9   7   6       37.45       18.70     31.96 o
  10   7   6     1514.90     1475.61     55.24 o
  11   7   6      449.02      662.98     78.53 o
  12   7   6      949.07     1165.00    126.12 o
  13   7   6       50.79       32.79     46.17 o
  14   7   6      693.00      899.95    107.99 o
  15   7   6       65.19       46.39     52.05 o
  16   7   6       22.64      -35.97     27.81 o
  17   7   6        3.57      -11.22     30.47 o
  18   7   6       87.27      124.45    129.61 o
  19   7   6       71.99       19.84     52.98 o
  20   7   6       18.07      -12.61     38.62 o
   0   8   6     2269.04     1889.32    133.86 o
   1   8   6      522.26      541.47     75.49 o
   2   8   6       94.05       77.18     45.49 o
   3   8   6     1094.96      995.08     59.83 o
   4   8   6     2611.88     2315.83     85.11 o
   5   8   6     1327.44     1273.27     66.61 o
   6   8   6      372.03      458.53     58.68 o
   7   8   6       31.82        7.54     34.20 o
   8   8   6      544.81      475.26     52.92 o
   9   8   6      595.34      746.04     61.86 o
  10   8   6      290.81      336.75     53.27 o
  11   8   6      578.55      687.67     79.72 o
  12   8   6      388.80      380.01    100.70 o
  13   8   6      227.22      192.33     67.83 o
  14   8   6       37.92      -14.27     45.50 o
  15   8   6       36.66       10.84     48.38 o
  16   8   6      196.81      138.52     56.31 o
  17   8   6       86.97       45.74     65.42 o
  18   8   6       91.27       43.74     68.15 o
  19   8   6      136.84      141.98    163.68 o
   1   9   6     1899.77     1627.47     92.94 o
   2   9   6       39.15        9.54     41.74 o
   3   9   6     1644.31     1393.41     71.27 o
   4   9   6      740.02      864.33     77.85 o
   5   9   6      988.41     1109.03     76.20 o
   6   9   6      547.32      576.57     56.63 o
   7   9   6      783.33      907.46     67.37 o
   8   9   6       89.50       84.09     41.55 o
   9   9   6     1335.54     1185.04     86.50 o
  10   9   6      369.45      432.96     55.16 o
  11   9   6      830.99     1020.08    135.47 o
  12   9   6      295.50      292.48    152.73 o
  13   9   6      275.46      200.12     73.28 o
  14   9   6       57.39       42.85     54.76 o
  15   9   6      254.33      155.29     86.10 o
  16   9   6        7.72      -59.44     79.10 o
  17   9   6       61.07       20.69     39.07 o
  18   9   6       98.68        3.04     38.94 o
   0  10   6       19.47      144.82    100.40 o
   1  10   6      318.48      341.23     77.28 o
   2  10   6      347.80      484.40     65.36 o
   3  10   6      600.97      755.40     76.97 o
   4  10   6      571.39      803.49     79.08 o
   5  10   6      150.49      246.20     58.17 o
   6  10   6      322.75      409.92     53.43 o
   7  10   6      122.94      136.37     44.17 o
   8  10   6       64.68       85.84     42.13 o
   9  10   6        5.58      -57.08     38.06 o
  10  10   6      316.50      345.10     62.53 o
  11  10   6      144.24      153.17     54.82 o
  12  10   6      169.72      145.12     64.32 o
  13  10   6      258.03      216.82    124.43 o
  14  10   6       92.22       30.04     54.79 o
  15  10   6       86.61        4.51     59.17 o
  16  10   6       37.01       -7.66     60.53 o
  17  10   6      100.83       25.38     42.93 o
   1  11   6        8.70       32.45     65.06 o
   2  11   6       11.07       19.42     48.82 o
   3  11   6      399.49      477.53     70.47 o
   4  11   6       60.76       53.19     51.85 o
   5  11   6       62.61       14.93     41.22 o
   6  11   6      219.18      205.32     48.92 o
   7  11   6      399.87      423.12     58.68 o
   8  11   6       35.87      -22.68     37.52 o
   9  11   6       43.51      -23.73     40.86 o
  10  11   6      131.24      120.07     47.55 o
  11  11   6      178.42      202.51     85.07 o
  12  11   6       70.63       -5.58     58.48 o
  13  11   6       14.68      -35.76     57.86 o
  14  11   6       93.44        7.22     59.02 o
  15  11   6       15.47      -76.54     51.03 o
  16  11   6        5.95      -67.26     44.84 o
   0  12   6      398.57      486.78    129.00 o
   1  12   6       63.50       12.65     53.88 o
   2  12   6       61.97       41.24     55.76 o
   3  12   6      466.96      507.61     75.38 o
   4  12   6      245.34      280.87     67.47 o
   5  12   6      178.29      133.07     49.41 o
   6  12   6       88.46       63.24     43.70 o
   7  12   6       81.60       11.39     42.73 o
   8  12   6      177.00      173.43     49.23 o
   9  12   6        2.63      -52.92     37.20 o
  10  12   6      113.09      112.06     46.10 o
  11  12   6       55.19       14.59     48.16 o
  12  12   6       60.16       -6.19     55.50 o
  13  12   6       75.17       27.33     61.70 o
  14  12   6        0.41      -77.65     51.76 o
   1  13   6      250.25      182.29     61.65 o
   2  13   6       32.23      -18.37     53.24 o
   3  13   6      370.06      247.46    129.55 o
   4  13   6        6.12      -61.89     41.26 o
   5  13   6      246.12      246.55    102.23 o
   6  13   6       28.89        4.43     42.19 o
   7  13   6      197.28      136.99     48.14 o
   8  13   6        2.48      -33.84     36.18 o
   9  13   6      292.61      259.52     79.48 o
  10  13   6       26.72      -23.26     40.60 o
  11  13   6       88.68        5.56     46.90 o
  12  13   6       39.46      -29.20     51.62 o
   0  14   6        0.58      -83.06     60.12 o
   1  14   6       65.04      -59.42     51.34 o
   2  14   6       72.07      -27.61     60.23 o
   3  14   6       33.39       -0.34     54.80 o
   4  14   6       90.79       29.38     49.67 o
   5  14   6       21.69      -15.89     44.05 o
   6  14   6      106.88       36.26     43.52 o
   7  14   6       16.27      -59.58     39.72 o
   8  14   6       37.60       27.25     45.04 o
   9  14   6       16.45       14.61     44.62 o
  10  14   6      152.81       82.34     54.92 o
   1  15   6       33.73       52.51     58.66 o
   2  15   6       25.92      -58.55     68.27 o
   3  15   6       44.23      -30.07     58.14 o
   4  15   6        7.87      -61.91     59.89 o
   5  15   6        8.98      -31.08     52.21 o
   6  15   6       11.11      -77.48     76.97 o
   2   0   7     2230.20     2143.66    111.96 o
   4   0   7     8335.26     9421.04    247.04 o
   6   0   7     5370.90     5138.23    126.00 o
   8   0   7     1067.37     1052.60     55.66 o
  10   0   7     7544.56     7391.77    254.95 o
  12   0   7      480.40      579.27    115.61 o
  14   0   7      323.73      644.99    135.69 o
  16   0   7        3.24     -115.61     80.32 o
  18   0   7      262.69       57.20    105.27 o
  20   0   7       58.72       12.17    110.74 o
  22   0   7       84.89       72.41    120.48 o
   0   1   7     6074.24     5490.28    166.72 o
   1   1   7     2079.27     2104.51     77.51 o
   2   1   7     5542.80     5141.75    120.95 o
   3   1   7     2155.33     2227.55     80.80 o
   4   1   7     4085.02     4075.51    109.90 o
   5   1   7      152.01      172.67     28.41 o
   6   1   7     2293.64     2269.23     51.25 o
   7   1   7      325.83      325.10     30.51 o
   8   1   7     1700.48     1718.53     46.17 o
   9   1   7      108.95      168.23     30.90 o
  10   1   7     3357.78     3444.69     98.29 o
  11   1   7     2793.97     2665.31    116.17 o
  12   1   7      703.00      832.35    125.35 o
  13   1   7     2639.12     2476.67    119.60 o
  14   1   7      190.43      270.40     77.27 o
  15   1   7      126.36      183.65     73.48 o
  16   1   7       62.92       37.32     68.37 o
  17   1   7      177.51      221.49     80.24 o
  18   1   7      280.67      306.36     66.60 o
  19   1   7       37.87      -68.14     66.62 o
  20   1   7      212.54       93.76     77.36 o
  21   1   7        1.20      -74.72     72.68 o
  22   1   7       26.83      -31.84     94.31 o
   1   2   7      694.29      844.91     49.89 o
   2   2   7      326.77      410.05     39.88 o
   3   2   7      685.15      704.71     49.63 o
   4   2   7      251.02      173.05     27.35 o
   5   2   7     3209.13     3319.35     66.28 o
   6   2   7       16.51       -0.44     19.27 o
   7   2   7     1859.40     1755.56     46.72 o
   8   2   7      151.70      217.72     35.10 o
   9   2   7     1618.54     1452.83     81.24 o
  10   2   7      446.03      649.91     72.15 o
  11   2   7     2820.11     3092.21    122.01 o
  12   2   7      136.39      206.48     67.98 o
  13   2   7     1458.66     1714.60     84.14 o
  14   2   7       35.33      -38.01     41.02 o
  15   2   7     1732.16     1670.25     85.81 o
  16   2   7        5.06      -61.83     41.80 o
  17   2   7      459.76      529.85     77.42 o
  18   2   7       14.38      -50.05     45.59 o
  19   2   7        4.46      -43.73     67.45 o
  20   2   7       33.40      -28.33     69.20 o
  21   2   7       20.04      -83.23     69.99 o
  22   2   7       14.06       14.88     73.00 o
   0   3   7    10194.35    10192.78    166.73 o
   1   3   7     1855.99     1780.78     58.84 o
   2   3   7     7726.70     8168.70    111.30 o
   3   3   7     1497.07     1563.99     49.75 o
   4   3   7     1371.28     1122.67     37.09 o
   5   3   7     1967.64     1873.11     52.84 o
   6   3   7     1747.29     1827.10     44.04 o
   7   3   7      175.49      162.31     28.56 o
   8   3   7     1098.96     1015.12     40.64 o
   9   3   7       21.84       29.25     26.04 o
  10   3   7      265.78      485.98     50.36 o
  11   3   7     1057.50     1246.72     63.09 o
  12   3   7      452.40      510.26     67.55 o
  13   3   7      865.21      787.53     78.37 o
  14   3   7      713.95      729.36     77.41 o
  15   3   7       79.54       49.13     47.71 o
  16   3   7      424.02      537.75     79.63 o
  17   3   7      134.02      158.86     57.66 o
  18   3   7      270.62      279.16     62.62 o
  19   3   7      175.59      233.42     95.23 o
  20   3   7      286.60      255.55    160.64 o
  21   3   7       82.12       29.48     61.10 o
   1   4   7     2446.35     2197.79     79.56 o
   2   4   7     2419.73     2513.90    104.74 o
   3   4   7      963.28      953.84     34.27 o
   4   4   7     2282.79     2435.97     55.94 o
   5   4   7      164.10      171.82     32.42 o
   6   4   7     5431.07     5887.00    191.72 o
   7   4   7      104.59      107.54     29.33 o
   8   4   7      120.07       96.90     28.89 o
   9   4   7       31.73       31.06     27.96 o
  10   4   7      991.12     1101.13     60.09 o
  11   4   7      351.49      356.48     57.94 o
  12   4   7     1277.58     1431.13     76.17 o
  13   4   7      377.08      489.78     69.73 o
  14   4   7      372.44      362.55     73.12 o
  15   4   7      268.18      269.03     74.45 o
  16   4   7      173.85       94.05     67.06 o
  17   4   7       34.28      -50.22     42.48 o
  18   4   7      134.27       77.41     50.28 o
  19   4   7       39.81       56.94     54.40 o
  20   4   7      197.49      135.58     82.75 o
  21   4   7       77.30       60.97     69.06 o
   0   5   7     2955.17     3037.96     78.41 o
   1   5   7      930.73      868.63     33.80 o
   2   5   7     2291.01     2275.49     66.79 o
   3   5   7      305.15      379.06     29.67 o
   4   5   7      661.93      704.81     44.58 o
   5   5   7      621.93      725.43     47.01 o
   6   5   7     3774.15     3475.70     78.42 o
   7   5   7      215.91      242.95     35.15 o
   8   5   7     1121.20     1066.54     46.69 o
   9   5   7        0.50       -2.47     27.25 o
  10   5   7     1396.62     1452.84     65.43 o
  11   5   7      613.59      671.44     61.84 o
  12   5   7      195.05      177.50     45.83 o
  13   5   7      708.92      813.48    129.07 o
  14   5   7      368.26      510.98    110.04 o
  15   5   7       28.53      -11.75     48.00 o
  16   5   7       57.41       10.36     39.69 o
  17   5   7      315.42      273.79     84.77 o
  18   5   7       50.58       -9.21     35.45 o
  19   5   7      224.77      187.51    187.72 o
  20   5   7       51.07      -11.27     39.02 o
  21   5   7       69.66       51.84     88.53 o
   1   6   7       28.95       66.01     46.99 o
   2   6   7      324.01      317.61     46.23 o
   3   6   7      473.61      493.47     56.13 o
   4   6   7     1003.59      941.87     56.91 o
   5   6   7     3736.21     3700.39     80.52 o
   6   6   7     1142.47     1094.12     49.95 o
   7   6   7     2287.26     2244.39     61.37 o
   8   6   7      436.75      443.01     49.72 o
   9   6   7     1947.29     1809.68     59.13 o
  10   6   7      388.25      507.45     57.26 o
  11   6   7     2476.75     2606.90     95.93 o
  12   6   7       61.00       76.00     44.33 o
  13   6   7      521.99      655.43    106.30 o
  14   6   7       92.93       89.24     50.74 o
  15   6   7      781.65      782.28     81.28 o
  16   6   7       24.68      -60.92     40.62 o
  17   6   7      120.10       21.36     33.55 o
  18   6   7       11.99       -7.23     35.31 o
  19   6   7       11.71      -52.35     54.46 o
  20   6   7       36.91        6.58     50.81 o
   0   7   7     2132.33     1610.64    120.48 o
   1   7   7      345.03      348.51     63.15 o
   2   7   7     1675.78     1471.66     67.80 o
   3   7   7      508.76      560.18     70.62 o
   4   7   7      444.47      477.76     59.19 o
   5   7   7      187.65      228.74     50.49 o
   6   7   7     1039.44     1148.80     64.62 o
   7   7   7       47.12       56.04     37.03 o
   8   7   7      384.16      593.14     56.05 o
   9   7   7      124.74      129.13     42.34 o
  10   7   7      339.24      549.79     66.61 o
  11   7   7      257.71      474.01     55.75 o
  12   7   7      595.10      840.78    152.43 o
  13   7   7      478.22      490.32    109.98 o
  14   7   7      264.65      286.36     82.27 o
  15   7   7       18.09       -5.83     48.60 o
  16   7   7       97.88      102.24     49.83 o
  17   7   7       30.76       16.68     46.26 o
  18   7   7       71.45       -1.27     33.08 o
  19   7   7       35.42        6.72     81.23 o
   1   8   7      159.93      246.66     64.47 o
   2   8   7      107.45      103.86     44.16 o
   3   8   7      113.77      220.26     50.76 o
   4   8   7     1066.71     1076.42     80.46 o
   5   8   7      336.37      351.28     57.06 o
   6   8   7     1051.78     1366.26     91.38 o
   7   8   7     1104.25     1255.86     68.01 o
   8   8   7       84.47      118.96     45.68 o
   9   8   7     1358.55     1430.13     75.62 o
  10   8   7     1167.81     1262.99    128.27 o
  11   8   7      859.45      984.45     95.25 o
  12   8   7       83.99      121.80     51.08 o
  13   8   7      293.35      171.61     68.80 o
  14   8   7       47.73       10.56     56.01 o
  15   8   7       75.41       23.93     64.19 o
  16   8   7       68.82       55.21     64.10 o
  17   8   7       51.71       -7.67     36.85 o
  18   8   7       34.68       -6.08     37.12 o
  19   8   7        5.86        4.87     60.24 o
   0   9   7      601.11      781.89    128.39 o
   1   9   7      244.19      213.91     73.31 o
   2   9   7      603.41      809.64     77.60 o
   3   9   7      350.29      446.71     66.23 o
   4   9   7      416.47      463.17     67.29 o
   5   9   7       14.00       57.42     49.25 o
   6   9   7      131.92      136.52     45.09 o
   7   9   7        0.81      -51.80     34.53 o
   8   9   7       87.25       -1.31     42.33 o
   9   9   7      108.68       48.53     41.25 o
  10   9   7       77.24       40.02     45.36 o
  11   9   7      412.34      317.65     72.28 o
  12   9   7       57.47       50.03     47.21 o
  13   9   7      273.72      201.98     67.76 o
  14   9   7       35.48      -23.32     52.90 o
  15   9   7       29.73      -47.59     60.24 o
  16   9   7       41.54       17.22     61.03 o
  17   9   7       67.20      -24.97     53.16 o
  18   9   7       76.30       -1.22     40.77 o
   1  10   7     1037.63     1193.50    120.78 o
   2  10   7       20.61       -1.46     45.84 o
   3  10   7      462.15      524.65     73.42 o
   4  10   7      174.11      137.71     59.11 o
   5  10   7      600.55      637.91     73.93 o
   6  10   7       43.79       13.77     41.58 o
   7  10   7      395.68      361.51     55.31 o
   8  10   7       16.61      -58.11     38.74 o
   9  10   7      152.90      103.47     47.81 o
  10  10   7      165.49      227.84     62.02 o
  11  10   7      356.94      340.35     99.63 o
  12  10   7      218.58      265.69    108.91 o
  13  10   7      155.93      122.75    148.47 o
  14  10   7       27.23      -24.85     53.43 o
  15  10   7      288.69      219.81     76.19 o
  16  10   7        1.88      -80.31     53.54 o
   0  11   7     1030.63     1177.40    170.37 o
   1  11   7       10.51      -57.33     45.27 o
   2  11   7      630.52      594.08     75.49 o
   3  11   7       49.65        9.59     51.35 o
   4  11   7       68.35      -48.86     47.26 o
   5  11   7        4.21      -65.62     43.74 o
   6  11   7      253.96      248.22     51.18 o
   7  11   7       41.96      -18.45     38.75 o
   8  11   7       80.04        6.56     40.65 o
   9  11   7       45.56      -31.44     39.11 o
  10  11   7       46.59       43.34     50.15 o
  11  11   7       68.35       50.79     49.98 o
  12  11   7      138.60      103.04     52.45 o
  13  11   7      191.77      153.76    125.04 o
  14  11   7      147.73       47.06     54.97 o
  15  11   7       37.18      -66.35     54.53 o
   1  12   7      522.59      621.56     80.86 o
   2  12   7       78.25      103.10     57.53 o
   3  12   7      175.37      255.37     64.38 o
   4  12   7       63.11       17.65     51.87 o
   5  12   7       64.72       50.34     44.79 o
   6  12   7      189.83      174.22     50.36 o
   7  12   7       19.17      -26.43     37.36 o
   8  12   7       70.42       -4.16     44.05 o
   9  12   7        1.68      -11.49     38.81 o
  10  12   7      142.47      127.52     50.87 o
  11  12   7      106.45       27.34     47.10 o
  12  12   7       36.05      -34.98     44.63 o
  13  12   7       73.03      -14.98     56.90 o
   0  13   7       46.54       -4.87     99.79 o
   1  13   7       18.58      -76.78     51.19 o
   2  13   7       20.86      -37.84     53.26 o
   3  13   7       23.98      -29.35     54.37 o
   4  13   7       60.91      -71.59     49.69 o
   5  13   7       45.70      -10.21     42.59 o
   6  13   7       21.94      -41.04     41.03 o
   7  13   7        8.92      -20.50     42.30 o
   8  13   7       61.35       24.72     42.53 o
   9  13   7       25.30       14.67     44.54 o
  10  13   7       14.52       37.85     50.77 o
  11  13   7       26.34      -31.70     48.19 o
   1  14   7      104.28       61.11     61.11 o
   2  14   7       16.29      -45.97     56.32 o
   3  14   7       77.17       53.65     58.17 o
   4  14   7        4.90      -26.89     41.62 o
   5  14   7      116.97       65.79     50.50 o
   6  14   7        6.43      -24.88     44.61 o
   7  14   7      132.03       69.37     43.48 o
   8  14   7       12.05      -31.49     38.27 o
   0  15   7       99.81       30.09     69.25 o
   1  15   7        7.73      -25.65     47.40 o
   2  15   7       58.70       31.65     59.43 o
   3  15   7        4.12      -31.73     43.94 o
   2   0   8     6207.75     5897.36    195.93 o
   4   0   8     1349.90     1277.19     99.79 o
   6   0   8      358.71      365.25     55.62 o
   8   0   8     3526.60     3564.97    121.60 o
  10   0   8     5127.71     5496.98    226.35 o
  12   0   8     5237.25     5695.95    246.43 o
  14   0   8     1327.71     1454.87    145.43 o
  16   0   8      476.62      526.94    141.78 o
  18   0   8      110.33       74.84    113.18 o
  20   0   8      226.84      312.15    136.30 o
   1   1   8     6159.89     6388.41    143.28 o
   2   1   8      578.79      660.23     65.91 o
   3   1   8      189.90      126.14     40.80 o
   4   1   8      252.06      315.97     53.85 o
   5   1   8     2354.67     2358.96     60.26 o
   6   1   8      832.17      795.93     38.70 o
   7   1   8     1041.22      918.59     38.47 o
   8   1   8      409.21      548.72     39.00 o
   9   1   8     1322.93     1300.23     64.82 o
  10   1   8      201.45      354.37     55.24 o
  11   1   8      877.42     1066.69    104.72 o
  12   1   8     5144.22     5024.52    163.28 o
  13   1   8     1898.65     2010.73    112.93 o
  14   1   8      532.53      622.36     97.82 o
  15   1   8      495.38      446.32     98.57 o
  16   1   8      387.79      430.84    120.17 o
  17   1   8       77.94       32.69    115.00 o
  18   1   8      199.16      126.02     55.74 o
  19   1   8      125.48       81.95     52.16 o
  20   1   8      118.90       86.51     85.42 o
  21   1   8       40.36       35.32     82.49 o
   0   2   8     1536.39     1462.26     68.96 o
   1   2   8     1848.18     1613.67     51.47 o
   2   2   8      689.57      694.45     51.99 o
   3   2   8     1345.47     1250.03     53.61 o
   4   2   8      118.96       74.55     32.54 o
   5   2   8     3699.12     3610.87     73.73 o
   6   2   8      375.64      408.63     34.11 o
   7   2   8      501.84      594.93     39.71 o
   8   2   8      374.13      496.82     39.08 o
   9   2   8     1535.29     1431.85     69.78 o
  10   2   8      183.17      165.80     60.31 o
  11   2   8     1140.03     1318.70     76.86 o
  12   2   8        7.45       34.40     60.26 o
  13   2   8     1593.88     1635.80    105.01 o
  14   2   8       58.60       80.61     48.87 o
  15   2   8       75.21       27.66     47.31 o
  16   2   8       74.36       34.96     47.45 o
  17   2   8       11.02        3.78     43.71 o
  18   2   8       26.55      -17.58     44.51 o
  19   2   8       55.78       59.07     49.43 o
  20   2   8       16.93      -43.07     80.93 o
  21   2   8       14.05       38.55     77.46 o
   1   3   8     6559.95     6544.95     98.02 o
   2   3   8      656.30      738.09     48.68 o
   3   3   8      881.49      864.95     46.06 o
   4   3   8      220.09      259.56     29.81 o
   5   3   8     1137.84     1089.78     40.36 o
   6   3   8      509.38      553.71     39.81 o
   7   3   8      628.84      766.32     41.13 o
   8   3   8      297.85      302.97     35.73 o
   9   3   8      865.08      999.26     64.04 o
  10   3   8       41.63       93.97     43.74 o
  11   3   8      688.81      700.55     62.95 o
  12   3   8     1183.29     1276.28     80.24 o
  13   3   8      515.21      655.63     83.83 o
  14   3   8      145.39      172.66     55.51 o
  15   3   8      272.73      249.41     76.14 o
  16   3   8      354.41      400.04     81.40 o
  17   3   8       74.62       91.07     53.27 o
  18   3   8       58.65       37.43     49.70 o
  19   3   8      129.32       82.94     78.47 o
  20   3   8       57.33       55.53     73.54 o
  21   3   8      124.59      135.25     78.95 o
   0   4   8     2862.17     2586.49     83.94 o
   1   4   8      274.48      254.38     32.68 o
   2   4   8     7164.77     7055.42    119.92 o
   3   4   8       25.24       34.09     22.15 o
   4   4   8     1030.08      960.51     39.19 o
   5   4   8       28.43       36.16     24.67 o
   6   4   8      326.51      421.87     44.82 o
   7   4   8      134.11      155.90     33.13 o
   8   4   8      852.35      971.45     73.78 o
   9   4   8      142.91      148.58     39.98 o
  10   4   8      831.00     1044.92     70.48 o
  11   4   8      194.54      230.13     47.82 o
  12   4   8     1175.95     1283.38     80.97 o
  13   4   8      301.50      396.26     65.85 o
  14   4   8      714.40      863.77    118.24 o
  15   4   8       55.20       12.14     47.76 o
  16   4   8      549.76      536.16     71.03 o
  17   4   8       68.14       16.97     46.22 o
  18   4   8      274.81      201.86     74.68 o
  19   4   8       33.33       -4.62     59.59 o
  20   4   8      221.64      185.37    123.82 o
   1   5   8     3945.94     4017.93    124.96 o
   2   5   8      376.18      466.83     56.44 o
   3   5   8      754.52      931.21     51.69 o
   4   5   8      478.82      591.66     48.91 o
   5   5   8     2352.71     2445.03    123.75 o
   6   5   8      137.12      153.44     37.23 o
   7   5   8      170.77      195.35     35.26 o
   8   5   8        0.05       -0.82     27.89 o
   9   5   8      483.84      683.22     54.24 o
  10   5   8     1472.54     1468.75     66.16 o
  11   5   8      526.44      565.95     59.20 o
  12   5   8     1063.58     1260.94    113.77 o
  13   5   8     1227.97     1603.68    115.72 o
  14   5   8      649.96      683.81    145.88 o
  15   5   8      813.26      965.93    192.55 o
  16   5   8      550.60      540.35     91.93 o
  17   5   8      285.15      266.76    101.63 o
  18   5   8      293.99      186.77     53.15 o
  19   5   8      337.97      253.71    271.68 o
  20   5   8      173.79      104.08    198.67 o
   0   6   8      598.48      757.55    115.61 o
   1   6   8      711.83      809.78     80.89 o
   2   6   8     1638.74     1461.18     69.00 o
   3   6   8      361.88      290.66     53.81 o
   4   6   8      308.07      420.35     58.04 o
   5   6   8     2423.09     2419.60     86.70 o
   6   6   8      148.24      178.90     50.91 o
   7   6   8      131.11      170.59     46.99 o
   8   6   8       77.83       62.67     38.58 o
   9   6   8      355.43      339.99     50.11 o
  10   6   8      157.33      297.24     51.43 o
  11   6   8      406.04      435.43     56.56 o
  12   6   8      182.91      202.51     48.07 o
  13   6   8     1447.57     1530.67    103.35 o
  14   6   8      106.63       68.96     52.44 o
  15   6   8       65.69       63.40     50.81 o
  16   6   8      209.31      266.75     85.82 o
  17   6   8      119.56       91.57     39.36 o
  18   6   8       57.66      -18.36     33.11 o
  19   6   8       43.10        4.24     42.13 o
   1   7   8      464.59      588.68     76.16 o
   2   7   8       22.03       17.59     40.87 o
   3   7   8       61.63       77.68     42.74 o
   4   7   8      256.42      286.16     58.33 o
   5   7   8      179.04      214.65     53.20 o
   6   7   8      231.72      285.19     59.19 o
   7   7   8      829.84     1229.96     74.34 o
   8   7   8      108.88       61.96     40.54 o
   9   7   8      449.02      569.01     65.52 o
  10   7   8       48.43       54.20     45.97 o
  11   7   8      653.28      782.11    114.68 o
  12   7   8      510.89      561.36    100.03 o
  13   7   8      403.19      379.16     64.58 o
  14   7   8      103.78       38.33     48.75 o
  15   7   8       57.80       -4.65     52.89 o
  16   7   8      172.51       82.14     57.03 o
  17   7   8       18.78      -99.30     75.76 o
  18   7   8       51.62        8.94     35.85 o
  19   7   8        4.98      -35.29     38.33 o
   0   8   8      432.13      424.72    110.74 o
   1   8   8      213.30      200.19     63.68 o
   2   8   8     1321.94     1256.19     70.11 o
   3   8   8      225.15      195.98     53.15 o
   4   8   8      469.85      531.43     67.16 o
   5   8   8        1.66       25.93     44.13 o
   6   8   8      296.99      195.62     55.91 o
   7   8   8        3.06      -21.70     37.73 o
   8   8   8      774.23      982.72     89.06 o
   9   8   8       48.24        7.55     40.51 o
  10   8   8      780.47      866.61    143.74 o
  11   8   8       84.92       30.21     46.52 o
  12   8   8      432.21      442.44     67.79 o
  13   8   8      334.68      263.60     77.70 o
  14   8   8      105.27      127.61     64.95 o
  15   8   8       99.59       64.84     57.20 o
  16   8   8       12.63      -51.91     52.53 o
  17   8   8       80.94       56.38     65.36 o
  18   8   8       18.45      -27.91     35.89 o
   1   9   8      335.33      479.85     80.17 o
   2   9   8       58.94       53.32     59.90 o
   3   9   8      101.07       53.43     52.67 o
   4   9   8      181.59      177.56     60.26 o
   5   9   8     1323.59     1410.51     88.92 o
   6   9   8       90.83       45.49     50.96 o
   7   9   8      652.82      767.00     66.61 o
   8   9   8      230.79      265.47     53.59 o
   9   9   8      450.81      479.75     58.34 o
  10   9   8      150.78      168.42     55.82 o
  11   9   8      220.90      226.03     72.22 o
  12   9   8      181.80      135.88     54.72 o
  13   9   8      252.70      183.84     55.02 o
  14   9   8       30.06      -14.86     51.59 o
  15   9   8      211.06      149.81     71.48 o
  16   9   8       48.43       25.56     56.06 o
  17   9   8       83.82      -40.07     57.82 o
   0  10   8       32.92       55.98     95.53 o
   1  10   8       53.98       78.54     48.97 o
   2  10   8      358.72      462.73     68.51 o
   3  10   8      151.90      208.06     59.86 o
   4  10   8      186.15      181.64     59.19 o
   5  10   8       25.47      -28.98     48.84 o
   6  10   8      328.03      359.12     56.43 o
   7  10   8      222.28      209.05     51.17 o
   8  10   8      722.21      800.52    125.40 o
   9  10   8      123.76       90.81     45.92 o
  10  10   8       97.44      111.43     50.52 o
  11  10   8       61.82       49.39     44.44 o
  12  10   8       25.53       -0.26     43.83 o
  13  10   8      237.58      153.66     54.41 o
  14  10   8       22.06       45.78     60.50 o
  15  10   8       25.20       -4.59     46.62 o
   1  11   8      166.90      134.34     60.08 o
   2  11   8       75.53       -7.13     50.84 o
   3  11   8        9.09      -17.02     52.07 o
   4  11   8       59.63      -76.00     50.67 o
   5  11   8        2.42      -46.62     51.41 o
   6  11   8       28.88      -44.41     38.66 o
   7  11   8       41.65       44.26     45.36 o
   8  11   8       11.24      -14.71     37.92 o
   9  11   8       18.84      -18.37     41.57 o
  10  11   8       17.55       10.05     45.84 o
  11  11   8      166.24      114.33     52.73 o
  12  11   8      133.18      154.56     66.40 o
  13  11   8       43.17        2.74     59.11 o
  14  11   8        0.12      -55.71     65.72 o
   0  12   8      209.79      382.73    141.17 o
   1  12   8       25.74      -12.25     54.43 o
   2  12   8      312.89      459.07     75.86 o
   3  12   8       61.27        2.25     53.14 o
   4  12   8       56.71       10.00     56.12 o
   5  12   8      121.81       33.41     57.81 o
   6  12   8        4.79      -63.20     42.13 o
   7  12   8       36.30       -1.90     42.29 o
   8  12   8       44.50        8.37     39.83 o
   9  12   8        0.77      -56.83     37.88 o
  10  12   8      243.15      204.85     58.38 o
  11  12   8       22.37      -60.23     44.03 o
  12  12   8       75.12       81.65     55.41 o
   1  13   8      505.87      600.70     84.77 o
   2  13   8       45.98       37.59     59.28 o
   3  13   8      151.49      108.75     62.67 o
   4  13   8       26.63      -55.40     47.85 o
   5  13   8      200.89      112.03     51.95 o
   6  13   8       78.17       33.52     45.36 o
   7  13   8       40.21      -17.22     40.74 o
   8  13   8       15.70      -59.81     41.43 o
   9  13   8       23.16      -26.60     44.06 o
  10  13   8       71.57       50.94     52.66 o
   0  14   8       45.17      -73.60     65.79 o
   1  14   8        9.26      -38.35     54.93 o
   2  14   8       62.09      -75.50     55.24 o
   3  14   8       21.05      -74.38     54.69 o
   4  14   8       20.80      -12.71     44.15 o
   5  14   8       12.67      -46.25     43.30 o
   6  14   8        8.62      -64.30     42.87 o
   2   0   9      959.13      883.51     90.05 o
   4   0   9     6428.86     6612.32    225.74 o
   6   0   9      275.20      240.77     51.61 o
   8   0   9      987.54     1002.17     78.09 o
  10   0   9     1831.94     1888.15     96.58 o
  12   0   9     2384.75     2460.68    169.76 o
  14   0   9     5598.42     5441.00    258.60 o
  16   0   9      793.70     1084.91    176.46 o
  18   0   9      130.61      -13.39    106.48 o
  20   0   9       36.35      -66.32    113.79 o
   0   1   9     2216.47     2058.48    119.87 o
   1   1   9     2606.54     2416.18     94.18 o
   2   1   9     2395.68     2427.74     96.58 o
   3   1   9      901.25      849.87     62.98 o
   4   1   9     1706.40     1552.42     80.53 o
   5   1   9     1067.59     1032.05     55.60 o
   6   1   9      144.90      117.91     28.23 o
   7   1   9     1130.41     1152.65     43.48 o
   8   1   9     1048.19     1014.98     50.19 o
   9   1   9      625.46      709.03     56.70 o
  10   1   9      111.49      169.04     51.27 o
  11   1   9      494.62      495.46     65.05 o
  12   1   9     2821.70     2810.77    128.47 o
  13   1   9      140.06      204.29     76.30 o
  14   1   9      750.28     1042.12    117.51 o
  15   1   9      875.75     1034.20    117.31 o
  16   1   9     1166.69     1713.85    150.15 o
  17   1   9       55.19       49.66     74.97 o
  18   1   9       88.69       57.54     51.24 o
  19   1   9        1.06       10.45     40.21 o
  20   1   9      135.51       13.63     79.16 o
   1   2   9     7238.80     7424.97    114.53 o
   2   2   9      481.97      500.35     52.31 o
   3   2   9     3001.43     2851.45     84.27 o
   4   2   9     1656.54     1474.75     63.78 o
   5   2   9     2585.42     2587.69     66.74 o
   6   2   9      927.40      984.23     92.04 o
   7   2   9       38.57       10.32     24.81 o
   8   2   9      158.76      254.44     35.51 o
   9   2   9     1076.46     1205.65     71.35 o
  10   2   9      415.51      542.98     67.33 o
  11   2   9      171.06      135.84     51.98 o
  12   2   9      665.42      885.52    103.26 o
  13   2   9      170.17      228.32     83.29 o
  14   2   9      314.58      367.42    128.81 o
  15   2   9     1095.27     1520.44    133.57 o
  16   2   9        2.38      -22.82     41.99 o
  17   2   9      447.02      735.65    167.33 o
  18   2   9       36.48      -21.94     41.37 o
  19   2   9      143.55       80.53     54.44 o
  20   2   9       33.16      -83.09     71.20 o
   0   3   9     2396.55     2324.39     88.22 o
   1   3   9      906.53      925.20     71.16 o
   2   3   9     5212.67     5118.44     84.84 o
   3   3   9     2788.28     2786.55     74.24 o
   4   3   9     1651.49     1615.32     49.55 o
   5   3   9     1293.67     1152.28     43.98 o
   6   3   9       71.29       64.37     27.40 o
   7   3   9     1307.59     1196.99     42.27 o
   8   3   9      715.49      773.76     71.23 o
   9   3   9       24.99       22.43     35.81 o
  10   3   9      365.96      356.16     53.88 o
  11   3   9      230.03      274.36     49.66 o
  12   3   9     1675.54     1760.83     86.85 o
  13   3   9     1108.01     1228.22    104.63 o
  14   3   9      404.35      384.00     65.75 o
  15   3   9      303.76      233.19     90.18 o
  16   3   9      633.21      730.54    218.05 o
  17   3   9       79.63       78.60     46.58 o
  18   3   9      109.46       87.73     50.46 o
  19   3   9      285.15      249.16     65.65 o
  20   3   9      105.05       94.38     87.03 o
   1   4   9     2127.09     2197.80     65.56 o
   2   4   9     1025.45     1094.59     50.57 o
   3   4   9      401.24      496.35     49.40 o
   4   4   9     2046.28     2058.73     54.54 o
   5   4   9       31.52       32.17     33.34 o
   6   4   9     1712.99     1550.34     70.77 o
   7   4   9       49.64       68.55     32.24 o
   8   4   9      512.65      634.81     50.06 o
   9   4   9      137.48       71.57     41.07 o
  10   4   9      326.89      264.97     49.89 o
  11   4   9        9.95       -4.79     38.29 o
  12   4   9      402.46      373.80     54.68 o
  13   4   9       48.38       -2.89     45.43 o
  14   4   9     1099.68     1151.37    105.11 o
  15   4   9      356.87      312.82     76.86 o
  16   4   9      349.86      277.99     83.92 o
  17   4   9      203.64      220.67     60.43 o
  18   4   9      120.48      112.11     56.83 o
  19   4   9       79.29       67.30     49.56 o
   0   5   9      210.49      240.35     90.66 o
   1   5   9      358.21      316.50     64.67 o
   2   5   9      110.16      127.90     43.14 o
   3   5   9     1423.76     1386.74     96.81 o
   4   5   9     1195.26     1150.72     64.49 o
   5   5   9      449.11      472.39     69.94 o
   6   5   9      916.47      972.16     68.89 o
   7   5   9       75.57      113.34     40.16 o
   8   5   9     1962.78     2004.19     63.87 o
   9   5   9      121.27      195.27     46.17 o
  10   5   9      456.17      507.90     58.14 o
  11   5   9       32.39        2.52     36.91 o
  12   5   9      930.86     1094.68    146.05 o
  13   5   9       60.60       -6.22     37.69 o
  14   5   9      211.51      231.89    100.09 o
  15   5   9      579.54      466.08    162.49 o
  16   5   9       43.70      -30.07     40.47 o
  17   5   9       25.85       24.13     42.61 o
  18   5   9       10.75        0.45     42.31 o
  19   5   9      190.93       90.51     49.76 o
   1   6   9      807.93      911.99     89.26 o
   2   6   9      248.59      262.99     52.30 o
   3   6   9      603.89      632.93     67.62 o
   4   6   9       11.42       58.84     43.56 o
   5   6   9     1623.83     1749.30     80.63 o
   6   6   9        5.90       -4.77     41.70 o
   7   6   9     1354.15     1238.10     61.45 o
   8   6   9       25.29       19.62     38.98 o
   9   6   9     2466.09     2463.40    120.67 o
  10   6   9      116.21       72.68     46.74 o
  11   6   9      226.63      272.74     60.41 o
  12   6   9       10.36       13.38     45.70 o
  13   6   9       49.76       42.35     46.85 o
  14   6   9       70.25      -22.79     57.30 o
  15   6   9      203.72      123.99     60.66 o
  16   6   9       10.01      -69.16     46.11 o
  17   6   9       46.04       -9.00     53.30 o
  18   6   9       19.89        5.88     37.42 o
   0   7   9       42.15       10.34     73.02 o
   1   7   9      151.13      103.26     62.38 o
   2   7   9      249.23      338.65     60.71 o
   3   7   9      323.45      326.00     59.76 o
   4   7   9      384.77      540.70     68.29 o
   5   7   9      103.37       87.50     48.32 o
   6   7   9      464.99      604.08     71.44 o
   7   7   9       48.89       27.95     39.54 o
   8   7   9     1140.79     1437.50     71.17 o
   9   7   9       49.97       50.85     48.28 o
  10   7   9      361.56      402.40     67.01 o
  11   7   9      135.58       87.96     49.63 o
  12   7   9      703.19      987.57    236.07 o
  13   7   9      150.42      114.40     49.03 o
  14   7   9       64.15       -2.20     55.27 o
  15   7   9      271.13      220.89    121.39 o
  16   7   9       37.62       48.87     70.89 o
  17   7   9        3.79        8.80     53.54 o
   1   8   9      219.44      266.93     72.42 o
   2   8   9      161.76      126.92     63.88 o
   3   8   9      159.35       81.01     52.66 o
   4   8   9      177.83      191.81     57.52 o
   5   8   9      866.12     1105.06     89.58 o
   6   8   9      374.48      396.72     67.34 o
   7   8   9      992.28     1014.33     74.35 o
   8   8   9      118.70      114.72     48.87 o
   9   8   9      525.63      537.79     93.96 o
  10   8   9       83.89       -9.02     44.87 o
  11   8   9       51.23       37.46     44.59 o
  12   8   9       16.08       16.69     47.32 o
  13   8   9       64.25       -0.55     48.65 o
  14   8   9      656.69      460.63    232.13 o
  15   8   9        0.42      -21.58     50.24 o
  16   8   9      123.74       16.99     56.99 o
  17   8   9       13.35      -13.15     55.60 o
   0   9   9      633.89      804.41    136.91 o
   1   9   9       59.37       35.05     52.55 o
   2   9   9      305.52      176.91     56.99 o
   3   9   9      318.42      358.39     65.51 o
   4   9   9       51.90       86.50     54.05 o
   5   9   9       26.45       41.50     49.71 o
   6   9   9      274.84      324.44     65.74 o
   7   9   9       62.31       33.97     42.34 o
   8   9   9      260.22      206.82     51.23 o
   9   9   9      108.82       36.44     58.24 o
  10   9   9       91.03       39.54     48.75 o
  11   9   9       82.27       24.08     44.23 o
  12   9   9      186.72       54.21     50.49 o
  13   9   9       34.86      -48.59     42.35 o
  14   9   9      165.69       95.91     66.46 o
  15   9   9      383.21      235.40    168.24 o
   1  10   9     1435.58     1531.62     92.24 o
   2  10   9       14.48      -12.50     51.03 o
   3  10   9      715.10      750.77     83.02 o
   4  10   9       41.75      -33.24     48.32 o
   5  10   9      185.99        7.00     49.25 o
   6  10   9       45.69      -56.92     53.07 o
   7  10   9       52.38      -45.54     39.59 o
   8  10   9       46.16       -7.43     41.27 o
   9  10   9       69.54       -1.72     44.15 o
  10  10   9        3.28      -51.21     39.73 o
  11  10   9       40.34      -18.62     38.42 o
  12  10   9       13.42      -53.80     35.86 o
  13  10   9       91.74       67.14     50.84 o
  14  10   9       31.69      -29.50     56.25 o
   0  11   9      570.56      831.79    163.68 o
   1  11   9       14.57       50.84     55.05 o
   2  11   9      678.73      902.62    138.03 o
   3  11   9       27.97       16.21     52.68 o
   4  11   9      349.50      369.73     71.38 o
   5  11   9       12.66      -74.79     49.86 o
   6  11   9       11.57      -33.12     41.91 o
   7  11   9       10.94      -46.70     42.38 o
   8  11   9       10.66      -20.66     38.45 o
   9  11   9       17.97      -58.37     41.56 o
  10  11   9       14.68      -42.29     45.68 o
  11  11   9       37.65       24.16     51.52 o
  12  11   9      180.14       67.56     55.17 o
   1  12   9      279.32      293.95     72.47 o
   2  12   9       11.14       -5.68     56.89 o
   3  12   9      132.19        8.74     57.92 o
   4  12   9       30.84      -25.18     53.36 o
   5  12   9       56.90      -45.03     54.55 o
   6  12   9      114.33       34.86     43.54 o
   7  12   9       17.11      -48.78     41.37 o
   8  12   9        1.66      -30.94     39.72 o
   9  12   9      125.59       63.48     50.57 o
  10  12   9        1.72      -47.58     43.71 o
   0  13   9       18.49       29.20     70.17 o
   1  13   9       13.78      -43.28     72.73 o
   2  13   9       33.50      -77.23     51.49 o
   3  13   9        4.73      -44.40     54.56 o
   4  13   9        9.51      -67.58     45.05 o
   5  13   9       30.37      -49.46     43.90 o
   6  13   9        6.34      -42.16     46.25 o
   7  13   9        1.12       -0.89     39.66 o
   1  14   9       52.57       18.46     50.24 o
   2  14   9        1.71      -82.62     56.84 o
   0   0  10     9563.04     9441.12    282.33 o
   2   0  10    12939.90    13665.78    354.74 o
   4   0  10      929.71      922.45    119.26 o
   6   0  10      921.66     1088.70     90.09 o
   8   0  10     1655.92     1629.68    100.09 o
  10   0  10      352.76      495.80     78.51 o
  12   0  10     2006.79     1893.58    158.20 o
  14   0  10     1924.02     1575.95    153.94 o
  16   0  10      517.51      491.65    144.21 o
  18   0  10      122.81      107.09    115.61 o
   1   1  10     1126.49     1007.17     63.85 o
   2   1  10      110.91      190.56     54.21 o
   3   1  10      407.69      419.91     63.65 o
   4   1  10      296.26      325.52     72.71 o
   5   1  10      820.73      864.57     61.98 o
   6   1  10      611.21      748.10     53.24 o
   7   1  10      364.49      543.82     44.16 o
   8   1  10      358.28      355.68     46.71 o
   9   1  10     1995.72     2107.00     72.60 o
  10   1  10      116.67       93.66     40.30 o
  11   1  10       25.57       28.38     47.48 o
  12   1  10      329.31      424.34     89.62 o
  13   1  10     1318.85     1485.65    116.34 o
  14   1  10       24.22        1.69     67.64 o
  15   1  10      192.99      414.50     96.47 o
  16   1  10      234.86      188.40     84.68 o
  17   1  10       12.82       69.34     78.48 o
  18   1  10       42.07       19.99     42.47 o
  19   1  10       29.70      -36.48     40.41 o
   0   2  10       93.07      135.42     50.75 o
   1   2  10       51.55       -2.71     28.70 o
   2   2  10      162.21      179.28     35.36 o
   3   2  10      909.80      943.47     69.54 o
   4   2  10        1.61      -46.90     31.27 o
   5   2  10       16.15       22.64     28.04 o
   6   2  10       34.00       11.27     30.03 o
   7   2  10      265.92      352.24     38.77 o
   8   2  10       54.56       65.32     38.23 o
   9   2  10     1095.81     1151.44     56.88 o
  10   2  10       12.05      -55.10     40.26 o
  11   2  10      703.44      684.48     74.51 o
  12   2  10       29.43      -24.17     58.19 o
  13   2  10     1136.14     1524.30    132.95 o
  14   2  10      129.94       93.61     48.42 o
  15   2  10      305.75      243.42     90.49 o
  16   2  10       44.47      -44.96     37.20 o
  17   2  10      268.19      251.65     91.28 o
  18   2  10        3.20      -56.85     47.25 o
  19   2  10      120.29       80.65     50.50 o
   1   3  10     1173.24     1201.64     46.97 o
   2   3  10      417.41      654.77     63.77 o
   3   3  10       43.02       33.98     33.76 o
   4   3  10      112.64      149.82     31.43 o
   5   3  10      223.02      236.04     35.85 o
   6   3  10      179.37      185.25     34.79 o
   7   3  10       98.68        9.23     26.65 o
   8   3  10      236.27      233.71     40.02 o
   9   3  10      458.00      447.80     66.92 o
  10   3  10      179.02      122.64     43.06 o
  11   3  10      194.73      137.28     47.69 o
  12   3  10      134.34       60.13     37.67 o
  13   3  10      463.47      420.19    126.00 o
  14   3  10       38.10      -19.93     43.82 o
  15   3  10       54.39      112.38     52.30 o
  16   3  10       77.79       14.24     41.98 o
  17   3  10      135.23       93.03     50.91 o
  18   3  10        3.01       -7.16     43.43 o
  19   3  10       72.85        5.13     44.86 o
   0   4  10     1521.13     1571.70    130.82 o
   1   4  10       92.84      156.12     49.06 o
   2   4  10     9261.17    10178.87    183.38 o
   3   4  10      344.22      493.57     63.32 o
   4   4  10     1249.64     1235.54     70.60 o
   5   4  10      763.78     1115.32     81.96 o
   6   4  10      194.36      221.90     46.07 o
   7   4  10       33.44       -4.98     33.96 o
   8   4  10     2146.20     2182.08    120.41 o
   9   4  10      201.95      228.15     49.20 o
  10   4  10      239.88      250.89     50.31 o
  11   4  10      237.26      156.54     47.34 o
  12   4  10      433.13      502.19     79.60 o
  13   4  10       20.02       29.72     40.23 o
  14   4  10      146.01      134.47     51.34 o
  15   4  10       25.97       29.80     49.59 o
  16   4  10      261.87      203.06     62.35 o
  17   4  10        9.64      -38.66     45.79 o
  18   4  10      198.58      199.22     60.01 o
   1   5  10     2403.49     2170.53     88.10 o
   2   5  10       56.68       27.82     45.28 o
   3   5  10      228.87      187.92     53.20 o
   4   5  10      710.84      785.37     75.88 o
   5   5  10     1186.28     1216.85    173.13 o
   6   5  10      726.52      848.96     79.48 o
   7   5  10      660.53      654.01     85.10 o
   8   5  10      370.74      558.99     71.70 o
   9   5  10     1812.37     1719.79    187.72 o
  10   5  10      343.76      207.17     57.32 o
  11   5  10       90.89       61.33     55.19 o
  12   5  10      292.47      295.16     61.39 o
  13   5  10      866.24      892.25    112.26 o
  14   5  10       48.29       -1.75     49.36 o
  15   5  10       88.16        0.51     46.55 o
  16   5  10      134.06       99.00     56.98 o
  17   5  10       59.80       -3.02     50.47 o
  18   5  10      108.23       15.87     44.25 o
   0   6  10      173.33      321.88     94.31 o
   1   6  10       13.92        3.75     43.15 o
   2   6  10      119.05      136.45     49.57 o
   3   6  10     1208.40     1415.38     94.36 o
   4   6  10      154.44      156.83     52.68 o
   5   6  10      498.01      601.36     74.25 o
   6   6  10      231.27      260.23     59.32 o
   7   6  10      166.07      163.42     47.22 o
   8   6  10      124.43       92.09     55.44 o
   9   6  10      550.86      643.30     75.99 o
  10   6  10      218.27      135.58     51.31 o
  11   6  10       37.34      -23.55     42.27 o
  12   6  10       47.19       41.37     49.11 o
  13   6  10     1065.88     1179.94    124.32 o
  14   6  10       41.02        4.64     52.17 o
  15   6  10      236.77      212.88     83.06 o
  16   6  10      134.14       63.52     60.35 o
  17   6  10      214.85       95.78     92.49 o
   1   7  10       73.79      -38.62     42.32 o
   2   7  10      104.80       82.97     57.75 o
   3   7  10      314.16      438.72     67.92 o
   4   7  10      281.52      363.31     65.65 o
   5   7  10      108.91       77.87     56.17 o
   6   7  10      553.02      581.41     72.76 o
   7   7  10       73.81       27.26     41.13 o
   8   7  10      152.18      117.07     54.99 o
   9   7  10      291.22      318.39     64.73 o
  10   7  10       65.53       42.20     44.81 o
  11   7  10        4.09      -22.65     39.99 o
  12   7  10      243.40      193.25     58.11 o
  13   7  10      252.00      250.70     60.52 o
  14   7  10       89.12       35.84     49.79 o
  15   7  10       20.33      -24.97     56.45 o
  16   7  10      139.24       82.99     65.11 o
   0   8  10      361.84      330.40    113.79 o
   1   8  10      170.93      189.72     57.36 o
   2   8  10     1435.68     1421.62     80.54 o
   3   8  10      232.43      251.76     62.84 o
   4   8  10       98.60      118.93     56.99 o
   5   8  10      720.77     1012.98     93.52 o
   6   8  10        1.78      -19.31     49.73 o
   7   8  10       98.25      127.12     48.98 o
   8   8  10      916.31     1213.16    194.30 o
   9   8  10       25.34        8.64     48.63 o
  10   8  10       54.58       11.29     44.04 o
  11   8  10       84.26       54.99     47.41 o
  12   8  10      197.67      230.05     76.31 o
  13   8  10      146.99       72.88     51.50 o
  14   8  10       57.67       17.94     48.70 o
  15   8  10       37.96       26.29     54.03 o
   1   9  10      468.04      605.77     76.24 o
   2   9  10      147.41      118.96     57.54 o
   3   9  10      304.97      366.77     73.18 o
   4   9  10      502.21      630.02     81.22 o
   5   9  10      877.49     1164.08     99.06 o
   6   9  10       14.60      -51.33     49.48 o
   7   9  10      433.26      465.67     63.50 o
   8   9  10      170.59      242.43     59.85 o
   9   9  10      660.05      792.61    164.59 o
  10   9  10       68.38       67.62     53.64 o
  11   9  10       29.75       -3.00     51.26 o
  12   9  10        8.62      -32.67     44.74 o
  13   9  10      273.45      152.65     83.31 o
  14   9  10       74.15       48.26     47.93 o
   0  10  10       62.21       90.05    108.92 o
   1  10  10       15.92      -33.48     48.59 o
   2  10  10      144.60      181.49     63.73 o
   3  10  10       47.26       63.28     54.89 o
   4  10  10       66.79       13.18     52.99 o
   5  10  10        1.19      -55.18     50.23 o
   6  10  10      141.21       43.24     54.76 o
   7  10  10        7.16      -34.30     42.93 o
   8  10  10       53.79       11.69     50.05 o
   9  10  10       85.30       17.30     47.76 o
  10  10  10       23.02      -32.30     41.54 o
  11  10  10       94.43       33.71     47.26 o
  12  10  10       26.98      -43.71     37.07 o
  13  10  10       68.35      -24.50     47.19 o
   1  11  10       70.86       57.57     60.45 o
   2  11  10       22.41       21.00     57.50 o
   3  11  10       24.16      -34.84     56.80 o
   4  11  10       36.77      -26.24     56.63 o
   5  11  10       15.92      -73.34     50.95 o
   6  11  10      184.67      130.66     52.06 o
   7  11  10       67.52       11.41     47.51 o
   8  11  10       22.59      -39.09     47.64 o
   9  11  10       35.72      -31.42     45.65 o
  10  11  10       13.49      -58.85     43.85 o
  11  11  10       18.56      -68.07     45.38 o
   0  12  10      154.52      230.08     88.81 o
   1  12  10       14.49      -83.96     57.96 o
   2  12  10      245.80      255.38     72.43 o
   3  12  10       40.21       -5.93     62.26 o
   4  12  10       30.71      -53.62     56.86 o
   5  12  10       82.22       -7.25     62.52 o
   6  12  10       20.88      -47.21     41.00 o
   7  12  10       52.02      -25.53     45.49 o
   8  12  10      109.70       75.00     60.42 o
   1  13  10      212.47      165.04     58.78 o
   2  13  10        8.75      -19.48     62.33 o
   3  13  10       70.17       11.25     62.93 o
   4  13  10       17.84      -37.29     55.69 o
   2   0  11      182.52      170.37     84.58 o
   4   0  11     7727.57     8047.10    281.72 o
   6   0  11      631.01      981.36     91.14 o
   8   0  11      968.96      954.04    136.91 o
  10   0  11      630.12      726.65     86.54 o
  12   0  11      202.50      217.23    110.74 o
  14   0  11      364.51      441.15    136.30 o
  16   0  11     1094.04     1706.17    220.27 o
  18   0  11       61.40       61.46    125.35 o
   0   1  11     1723.44     1600.13    192.58 o
   1   1  11      125.94      156.08     47.43 o
   2   1  11     2398.45     2245.81    105.17 o
   3   1  11      382.44      358.52    118.04 o
   4   1  11     3547.31     3357.72    153.92 o
   5   1  11      236.53      329.71     56.84 o
   6   1  11     4416.74     4549.18     99.28 o
   7   1  11       78.44       53.23     37.00 o
   8   1  11       24.44      -39.10     32.12 o
   9   1  11      320.08      352.13     49.49 o
  10   1  11      293.11      288.17     48.99 o
  11   1  11       56.96       24.60     50.88 o
  12   1  11      117.93      145.80     56.21 o
  13   1  11      134.50      200.97     79.75 o
  14   1  11      497.12      701.12    107.75 o
  15   1  11      161.26       65.84     75.98 o
  16   1  11      573.71      827.48    122.61 o
  17   1  11       29.40       13.38     43.70 o
  18   1  11      152.72       63.71     54.74 o
   1   2  11      912.49     1165.22     76.18 o
   2   2  11       69.08       55.37     35.76 o
   3   2  11      593.79      762.77     68.92 o
   4   2  11      257.99      314.43     87.74 o
   5   2  11     3586.51     3519.80     87.73 o
   6   2  11      137.88      143.56     43.16 o
   7   2  11     1075.34     1068.28     79.39 o
   8   2  11       51.64       -3.52     34.96 o
   9   2  11      766.86      881.05     66.76 o
  10   2  11       43.98       93.45     52.27 o
  11   2  11     1465.40     1427.79    139.33 o
  12   2  11       66.14       69.84     38.13 o
  13   2  11      530.79      527.68    189.14 o
  14   2  11       32.77      -13.42     41.14 o
  15   2  11        0.72      -24.03     40.62 o
  16   2  11        1.05      -42.58     42.86 o
  17   2  11      213.99      115.44     49.86 o
  18   2  11       11.23      -72.34     48.22 o
   0   3  11     1480.58     1494.76     95.71 o
   1   3  11       37.91       46.71     43.82 o
   2   3  11     3694.66     3543.04    111.50 o
   3   3  11      534.17      507.75     56.71 o
   4   3  11     1740.38     1632.68     68.33 o
   5   3  11      988.36     1268.45     72.85 o
   6   3  11     3888.45     3888.99     99.90 o
   7   3  11       63.27       77.66     37.95 o
   8   3  11      154.73      113.14     46.55 o
   9   3  11      428.98      468.44     93.27 o
  10   3  11      297.15      282.35     51.78 o
  11   3  11      102.37       64.22     42.50 o
  12   3  11      120.34       56.90     36.47 o
  13   3  11       81.97       67.93     47.34 o
  14   3  11      167.94       94.03     56.00 o
  15   3  11      183.52       89.80     51.83 o
  16   3  11      150.76      131.00     53.11 o
  17   3  11       39.87       28.80     45.56 o
   1   4  11      108.97      157.17     51.52 o
   2   4  11       90.53       76.95     56.15 o
   3   4  11       27.52       29.93     47.22 o
   4   4  11     4536.81     4734.92    132.01 o
   5   4  11       47.02       36.86     49.83 o
   6   4  11      819.72     1122.62     88.37 o
   7   4  11       90.42       55.55     48.60 o
   8   4  11      306.94      286.63     61.33 o
   9   4  11      221.64      223.24     56.05 o
  10   4  11       58.26       49.84     48.49 o
  11   4  11       23.92       11.99     40.78 o
  12   4  11       29.95      -41.78     34.69 o
  13   4  11       57.56       13.68     38.96 o
  14   4  11        1.83      -65.60     45.20 o
  15   4  11       37.36      -43.96     44.28 o
  16   4  11      167.73      123.13     55.73 o
  17   4  11       14.54       -3.05     43.17 o
   0   5  11       96.51       80.32     88.84 o
   1   5  11       90.42       65.86     50.70 o
   2   5  11     1126.34     1439.16    100.76 o
   3   5  11      195.64      264.56     60.79 o
   4   5  11     1473.31     1391.20     79.66 o
   5   5  11      251.90      235.17     62.15 o
   6   5  11     3146.37     3261.32    112.80 o
   7   5  11       19.89       10.50     40.13 o
   8   5  11      462.42      432.09     68.29 o
   9   5  11      200.55      148.53     56.25 o
  10   5  11      425.70      367.64     66.49 o
  11   5  11       32.64      -21.87     42.09 o
  12   5  11       40.51      -29.95     42.54 o
  13   5  11      108.68       87.90     47.50 o
  14   5  11        8.92      -19.82     49.47 o
  15   5  11      123.95       -8.25     45.95 o
  16   5  11       12.33      -20.08     57.81 o
   1   6  11      187.78      215.12     59.81 o
   2   6  11      259.75      209.44     58.57 o
   3   6  11      159.11      156.23     57.45 o
   4   6  11       71.54      108.73     54.45 o
   5   6  11     1187.76     1384.95    137.53 o
   6   6  11      204.57      279.97     65.50 o
   7   6  11      884.52     1188.06     98.89 o
   8   6  11       13.51      -19.32     47.77 o
   9   6  11      689.14      808.84    126.89 o
  10   6  11       35.18        0.84     43.17 o
  11   6  11      953.57      905.15    228.82 o
  12   6  11       20.54      -46.07     36.52 o
  13   6  11      261.43      200.81     60.29 o
  14   6  11       13.35        2.12     44.29 o
  15   6  11        5.46      -57.69     63.59 o
  16   6  11       26.65       -3.85     56.11 o
   0   7  11       88.93      192.89     94.92 o
   1   7  11       27.69       28.86     49.96 o
   2   7  11      844.65     1011.54     89.18 o
   3   7  11      222.95      256.66     64.59 o
   4   7  11      653.65      744.47     82.87 o
   5   7  11       56.74       62.82     55.40 o
   6   7  11     2020.55     2073.27     98.08 o
   7   7  11      107.01      131.18     46.99 o
   8   7  11      243.98      213.10     61.96 o
   9   7  11      196.71      165.86     83.12 o
  10   7  11      381.95      280.85     84.41 o
  11   7  11      159.32      139.81     67.15 o
  12   7  11      270.01      311.80    125.14 o
  13   7  11      113.30       52.89     60.80 o
  14   7  11       83.06       18.58     46.89 o
  15   7  11        6.12      -17.32     50.09 o
   1   8  11      242.12      342.47     71.67 o
   2   8  11       55.45       -5.28     52.33 o
   3   8  11       71.12      147.68     61.98 o
   4   8  11     1670.28     1844.64     95.59 o
   5   8  11      157.81      221.00     66.81 o
   6   8  11      227.00      159.53     59.25 o
   7   8  11      258.02      223.36     54.03 o
   8   8  11       83.30       -4.06     49.03 o
   9   8  11      206.44      159.75     54.82 o
  10   8  11      115.19       44.11     56.15 o
  11   8  11       34.08       39.39     46.10 o
  12   8  11       58.39       57.54     47.51 o
  13   8  11       43.89       22.96     49.50 o
  14   8  11       26.18       12.27     50.34 o
   0   9  11      250.24      309.74     89.28 o
   1   9  11      210.04      165.88     63.75 o
   2   9  11      303.44      418.32     93.87 o
   3   9  11      412.87      483.11     79.93 o
   4   9  11      380.30      347.06     73.64 o
   5   9  11      142.00      124.44     61.95 o
   6   9  11      598.32      673.78     84.05 o
   7   9  11       20.94      -53.63     40.04 o
   8   9  11        9.27      -50.01     47.19 o
   9   9  11       58.33      -41.99     45.78 o
  10   9  11        9.79      -51.28     46.68 o
  11   9  11       77.22       10.59     49.03 o
  12   9  11       31.61      -20.55     46.65 o
   1  10  11      337.61      340.64     74.54 o
   2  10  11       38.94       67.15     64.82 o
   3  10  11      136.60       88.80     65.26 o
   4  10  11      144.57       37.51     65.16 o
   5  10  11      204.90      202.90     68.23 o
   6  10  11       67.98      -21.55     51.39 o
   7  10  11       71.98       88.68     49.51 o
   8  10  11        3.02      -40.25     46.58 o
   9  10  11        7.80      -34.64     45.66 o
  10  10  11       70.99       57.84     54.48 o
  11  10  11      181.17       29.18     59.80 o
   0  11  11      414.34      550.84    105.39 o
   1  11  11       14.04      -80.96     53.98 o
   2  11  11      467.41      625.51     86.95 o
   3  11  11        0.82      -82.50     55.00 o
   4  11  11       59.37      -57.12     55.54 o
   5  11  11       94.40      120.33     65.49 o
   6  11  11      417.47      347.15     63.44 o
   7  11  11        4.50      -52.87     41.76 o
   8  11  11       10.28       -8.34     62.72 o
   1  12  11      163.20      151.47     59.21 o
   2  12  11       46.52      -53.97     61.62 o
   3  12  11       23.82      -33.87     57.40 o
   4  12  11      155.36       62.21     61.30 o
   5  12  11       50.07      -48.45     57.31 o
   0   0  12      814.10     1070.31    144.21 o
   2   0  12     1991.50     1933.76    135.08 o
   4   0  12     1354.89     1291.80    130.82 o
   6   0  12     2584.33     2796.29    119.21 o
   8   0  12     1557.76     1693.08    139.34 o
  10   0  12      904.47     1372.71    118.43 o
  12   0  12     1185.74     1892.97    217.83 o
  14   0  12      480.49      591.44    157.60 o
  16   0  12      413.51      545.80    159.42 o
   1   1  12      421.33      545.52     58.29 o
   2   1  12     1707.26     1760.73    100.30 o
   3   1  12      702.27     1051.99    106.97 o
   4   1  12      485.41      531.88     71.41 o
   5   1  12     2224.82     2125.61    122.53 o
   6   1  12      308.35      337.26     49.12 o
   7   1  12      721.10      922.13     67.48 o
   8   1  12      124.14       84.27     39.57 o
   9   1  12     1396.35     1689.87     71.01 o
  10   1  12      163.40      168.83     46.44 o
  11   1  12       74.97       29.03     50.05 o
  12   1  12      122.30      179.15     60.45 o
  13   1  12       16.66       39.89     74.54 o
  14   1  12       50.15      -42.45     70.66 o
  15   1  12       98.54      109.40     87.19 o
  16   1  12      254.73      256.14     97.01 o
   0   2  12      443.34      538.52     81.10 o
   1   2  12      574.47      752.13     57.52 o
   2   2  12       73.49      104.04     42.29 o
   3   2  12       28.95       -6.76     36.20 o
   4   2  12        0.28      -10.12     43.50 o
   5   2  12      862.11     1073.66     69.19 o
   6   2  12      274.28      318.96     46.11 o
   7   2  12      194.66      177.89     54.69 o
   8   2  12      463.49      488.18     69.60 o
   9   2  12      261.05      331.90     63.14 o
  10   2  12      224.01      260.81     52.41 o
  11   2  12      362.47      475.50     91.25 o
  12   2  12        8.14      -42.64     31.13 o
  13   2  12       12.24       -5.94     39.90 o
  14   2  12      112.37       77.03     41.94 o
  15   2  12      158.88      152.86     63.07 o
  16   2  12      116.13       19.86     44.48 o
   1   3  12     1290.73     1457.71     80.26 o
   2   3  12      616.40      670.18     74.33 o
   3   3  12      295.22      516.08     70.28 o
   4   3  12     1097.06     1382.10     96.56 o
   5   3  12      639.41      826.55     81.95 o
   6   3  12      361.66      451.87     66.64 o
   7   3  12      208.86      241.22     83.82 o
   8   3  12       66.50       15.71     46.05 o
   9   3  12      534.66      585.27     72.75 o
  10   3  12       97.18       70.31     47.61 o
  11   3  12       79.47       31.36     38.15 o
  12   3  12       34.13      -31.38     35.25 o
  13   3  12       83.82       64.96     39.25 o
  14   3  12       94.95       87.49     50.47 o
  15   3  12       39.97       40.33     43.85 o
  16   3  12      162.47      131.97     54.24 o
   0   4  12     1239.65     1235.96    103.41 o
   1   4  12       19.02       19.94     48.16 o
   2   4  12       59.54       -0.88     46.36 o
   3   4  12      687.89      934.90    113.94 o
   4   4  12      998.95     1267.51     94.88 o
   5   4  12      137.29      202.90     60.91 o
   6   4  12     2184.59     2079.75     94.34 o
   7   4  12       29.19       85.54     50.86 o
   8   4  12     1353.10     1421.92    101.70 o
   9   4  12        7.75      -63.35     42.23 o
  10   4  12      244.43      128.08     54.32 o
  11   4  12       16.08       -7.52     43.38 o
  12   4  12      411.00      382.35     81.52 o
  13   4  12        5.63      -54.66     41.13 o
  14   4  12      127.33       29.45     48.37 o
  15   4  12        1.80      -21.35     73.93 o
   1   5  12      355.10      587.51     77.56 o
   2   5  12     1828.14     1841.95     92.53 o
   3   5  12     1005.56     1394.27    102.75 o
   4   5  12      539.31      583.38     76.26 o
   5   5  12     1204.17     1344.09     99.83 o
   6   5  12      103.34      174.67     60.39 o
   7   5  12      412.41      337.34    122.39 o
   8   5  12       94.49       69.64     49.97 o
   9   5  12      595.38      557.93    110.59 o
  10   5  12      158.31      180.80     65.52 o
  11   5  12      224.76      236.59     61.12 o
  12   5  12      369.50      448.83    132.29 o
  13   5  12      121.46      106.54     51.39 o
  14   5  12       17.00        5.00     46.68 o
  15   5  12       54.22       50.51     51.99 o
   0   6  12       16.64       12.01     64.07 o
   1   6  12      305.42      235.29     64.73 o
   2   6  12      178.30      148.18     60.08 o
   3   6  12      357.99      370.53     70.96 o
   4   6  12        5.94       14.70     51.19 o
   5   6  12      388.78      425.05     75.19 o
   6   6  12       42.10      -70.45     46.96 o
   7   6  12      151.85      216.32     62.98 o
   8   6  12      120.80      165.11     58.82 o
   9   6  12      334.88      317.23     72.23 o
  10   6  12       34.24       17.54     46.60 o
  11   6  12       86.31       49.58     54.43 o
  12   6  12       11.39       30.36     48.03 o
  13   6  12      261.45      298.04     84.64 o
  14   6  12        2.55      -65.72     43.82 o
   1   7  12      242.60      318.53     69.28 o
   2   7  12      517.61      697.34    105.55 o
   3   7  12      180.44      120.25     61.85 o
   4   7  12       54.23       70.98     59.09 o
   5   7  12      222.67      290.73     70.70 o
   6   7  12       66.25       47.82     54.75 o
   7   7  12       82.24      -23.84     46.28 o
   8   7  12      138.06       68.84     52.78 o
   9   7  12      100.90      105.17     53.66 o
  10   7  12       47.87      -17.93     45.61 o
  11   7  12       16.66      -10.51     42.74 o
  12   7  12      167.13      163.78     57.06 o
  13   7  12        4.80       -9.60     47.60 o
   0   8  12      847.52      962.81    116.91 o
   1   8  12      149.78      169.90     65.72 o
   2   8  12       68.51       92.96     61.05 o
   3   8  12      294.45      331.37     72.99 o
   4   8  12      443.13      437.74     75.50 o
   5   8  12      133.05      104.42     62.14 o
   6   8  12      362.85      356.54     70.94 o
   7   8  12        2.36       -6.18     45.29 o
   8   8  12      269.90      209.73    103.16 o
   9   8  12       46.76      -45.89     43.55 o
  10   8  12       96.45       -2.27     46.58 o
  11   8  12      118.28       78.78     63.89 o
  12   8  12      170.92      138.19     59.68 o
   1   9  12      232.90      247.76     73.33 o
   2   9  12      120.03       53.84     61.09 o
   3   9  12      589.43      880.88     96.02 o
   4   9  12      487.75      685.76     90.56 o
   5   9  12      255.57      306.80     72.42 o
   6   9  12       56.87      -53.48     54.86 o
   7   9  12       75.99      104.52     56.23 o
   8   9  12       35.09        9.95     50.44 o
   9   9  12      112.17       10.68     50.92 o
  10   9  12      119.88       96.79     58.65 o
   0  10  12      187.64      113.81     80.11 o
   1  10  12       79.32       28.84     50.42 o
   2  10  12       86.73       57.99     67.60 o
   3  10  12       89.61       63.39     83.49 o
   4  10  12       10.09       83.63     64.41 o
   5  10  12       81.07       85.96     80.07 o
   6  10  12       57.51       -3.40     55.78 o
   7  10  12       44.65        7.91     53.50 o
   8  10  12       74.53       -9.46     53.44 o
   1  11  12       63.76       36.05     56.64 o
   2  11  12       49.73       42.34     67.47 o
   3  11  12       30.23      -14.62     60.43 o
   4  11  12      139.34       92.50     68.41 o
   2   0  13      579.87      788.27     96.16 o
   4   0  13     1028.76     1365.42    167.94 o
   6   0  13      543.65      616.91     87.52 o
   8   0  13      369.00      376.80     74.92 o
  10   0  13       24.24      -44.03     55.25 o
  12   0  13        0.67      -68.76     90.05 o
  14   0  13       78.24      -32.86    118.65 o
   0   1  13      672.35     1034.15    191.06 o
   1   1  13      124.26      128.30     56.26 o
   2   1  13     1290.47     1345.24     88.51 o
   3   1  13      269.65      355.18     61.07 o
   4   1  13      745.13      926.14     83.24 o
   5   1  13       13.52       45.37     46.10 o
   6   1  13      632.68      804.63     78.42 o
   7   1  13      114.65      125.02     45.31 o
   8   1  13       83.52       61.63     43.83 o
   9   1  13       53.36       60.03     42.86 o
  10   1  13      439.71      538.12     76.56 o
  11   1  13       40.49      -72.17     48.11 o
  12   1  13       23.98      -33.79     52.42 o
  13   1  13       17.52      -70.71     70.98 o
  14   1  13       81.92      -10.38    109.83 o
  15   1  13       18.49      -24.37     79.37 o
   1   2  13      154.65       41.37     39.60 o
   2   2  13       37.02       14.65     45.50 o
   3   2  13      128.30      231.91     57.64 o
   4   2  13       23.46       -5.27     45.48 o
   5   2  13      692.01      968.32     88.74 o
   6   2  13       22.47      -34.23     55.00 o
   7   2  13      708.14      829.57     81.88 o
   8   2  13        5.08      -10.70     45.32 o
   9   2  13      604.98      992.64    120.08 o
  10   2  13       35.60       -2.01     35.57 o
  11   2  13      226.59      173.65     45.78 o
  12   2  13       49.10       37.61     49.53 o
  13   2  13      100.87      135.85     54.63 o
  14   2  13       16.97      -51.46     48.54 o
   0   3  13      763.46      680.97     96.59 o
   1   3  13       15.23       -7.92     39.91 o
   2   3  13      586.19      896.02     94.74 o
   3   3  13       20.71       20.06     45.86 o
   4   3  13      952.96     1222.67     97.68 o
   5   3  13      434.63      572.08     75.67 o
   6   3  13      895.12     1391.56    156.68 o
   7   3  13       22.98        1.60     43.93 o
   8   3  13      240.44      309.24     94.69 o
   9   3  13      305.93      346.68    122.23 o
  10   3  13      362.03      403.56    124.31 o
  11   3  13      106.14       95.40     48.83 o
  12   3  13       37.56      -26.16     36.13 o
  13   3  13      173.51       93.02     48.50 o
  14   3  13       35.61       16.07     46.36 o
   1   4  13       96.44      178.59     52.46 o
   2   4  13      472.63      613.12     80.60 o
   3   4  13       83.15       50.33     51.61 o
   4   4  13      411.87      474.44     72.88 o
   5   4  13      263.65      281.46     65.75 o
   6   4  13      246.25      306.63     82.48 o
   7   4  13      343.95      437.87     72.06 o
   8   4  13      216.76      152.17     57.97 o
   9   4  13      165.94      216.11     59.97 o
  10   4  13      168.41      105.58     53.86 o
  11   4  13       72.96       69.52     45.28 o
  12   4  13      107.31       86.73     50.91 o
  13   4  13        3.62      -55.05     36.70 o
   0   5  13      225.53      286.77     83.55 o
   1   5  13        6.73      -63.62     42.41 o
   2   5  13     1138.39     1725.37    115.86 o
   3   5  13        6.36      -70.93     47.28 o
   4   5  13      519.26      507.73     77.51 o
   5   5  13       94.96       10.31     49.86 o
   6   5  13      227.36      290.84     87.75 o
   7   5  13       67.29       82.43     53.56 o
   8   5  13        6.20      -28.18     46.46 o
   9   5  13       47.63       35.14     54.10 o
  10   5  13       89.10       42.87     46.31 o
  11   5  13       14.05      -15.95     44.39 o
  12   5  13       22.04      -22.54     45.15 o
  13   5  13       20.26       -3.11     40.37 o
   1   6  13      628.12      743.65     85.66 o
   2   6  13       13.37      -23.80     54.08 o
   3   6  13      252.17      289.60     70.58 o
   4   6  13       71.00       20.10     53.21 o
   5   6  13      345.82      307.36     70.81 o
   6   6  13      190.37      162.36    115.31 o
   7   6  13      208.44      169.74     63.37 o
   8   6  13       20.89       -3.99     61.88 o
   9   6  13      212.94      223.49     62.81 o
  10   6  13      109.69       76.52     54.21 o
  11   6  13      155.56       57.91     50.00 o
  12   6  13       63.04       96.66     53.37 o
   0   7  13      179.48      221.66     80.72 o
   1   7  13       11.46       15.07     47.04 o
   2   7  13      282.14      431.53     79.83 o
   3   7  13       96.18       18.61     56.65 o
   4   7  13      332.64      385.87     76.30 o
   5   7  13       17.72      -69.46     51.71 o
   6   7  13       71.06      101.57     83.20 o
   7   7  13       49.53       43.54     50.40 o
   8   7  13       11.35        9.13     48.24 o
   9   7  13      104.38      -37.16     43.59 o
  10   7  13       73.51       71.34     50.21 o
  11   7  13        7.47      -42.17     44.36 o
   1   8  13      690.83     1108.92    105.83 o
   2   8  13        7.62       -4.15     57.05 o
   3   8  13      188.92      129.14     67.18 o
   4   8  13       15.21      -66.30     51.62 o
   5   8  13       23.16      -57.48     50.46 o
   6   8  13       54.06      -43.17     60.53 o
   7   8  13        5.28      -55.80     45.00 o
   8   8  13       96.44       -2.93     49.30 o
   9   8  13       10.96      -27.01     38.64 o
   0   9  13      350.69      339.77     99.32 o
   1   9  13       14.84      -24.99     50.03 o
   2   9  13      198.45      177.84     74.83 o
   3   9  13        7.56      -65.60     55.75 o
   4   9  13       91.70       55.80     60.76 o
   5   9  13       37.43       -9.43     60.26 o
   6   9  13      133.71       83.79     73.19 o
   7   9  13       29.19      -29.36     49.75 o
   1  10  13       88.31       63.63     57.41 o
   2  10  13        6.66      -11.84     61.28 o
   3  10  13       50.44      -29.41     59.41 o
   0   0  14      699.55      849.43    151.51 o
   2   0  14     1479.67     1811.71    113.80 o
   4   0  14      501.00      719.83    142.99 o
   6   0  14      761.00     1092.79    107.60 o
   8   0  14       19.36       15.38     53.85 o
  10   0  14      516.70      592.00     96.75 o
  12   0  14       40.99     -112.57     94.31 o
   1   1  14      170.47      127.05     55.87 o
   2   1  14       72.09       19.76     49.34 o
   3   1  14      323.89      406.36     71.51 o
   4   1  14      132.81      105.71     59.09 o
   5   1  14      292.47      377.86    129.00 o
   6   1  14       24.61      -58.53     54.56 o
   7   1  14      406.67      430.42     69.45 o
   8   1  14      205.75      281.97     65.09 o
   9   1  14      709.85      922.38     89.31 o
  10   1  14       58.11       13.86     51.57 o
  11   1  14       27.01      -54.87     48.44 o
  12   1  14       61.91      -81.90     54.60 o
   0   2  14      146.36       76.31    103.75 o
   1   2  14      380.02      484.45     63.66 o
   2   2  14       31.62       29.66     42.01 o
   3   2  14      164.52      200.30     59.40 o
   4   2  14       38.04      -10.63     44.67 o
   5   2  14      287.45      237.27     83.50 o
   6   2  14       46.14       72.40     68.39 o
   7   2  14      260.53      206.10     60.29 o
   8   2  14       44.44       12.58     45.66 o
   9   2  14      354.42      353.67     68.95 o
  10   2  14       10.52      -35.09     36.81 o
  11   2  14      234.60      121.89     94.32 o
  12   2  14       10.60      -55.46     41.04 o
   1   3  14      284.45      278.50     57.10 o
   2   3  14       43.18       48.40     46.19 o
   3   3  14      148.47       72.58     56.80 o
   4   3  14        3.01      -62.11     48.60 o
   5   3  14       51.60       -2.11     60.87 o
   6   3  14       39.77       48.75     64.29 o
   7   3  14      404.08      392.68     92.60 o
   8   3  14       54.02       20.30     53.40 o
   9   3  14      234.42      228.51     57.47 o
  10   3  14       21.61      -25.75     35.14 o
  11   3  14       64.50       33.62     43.94 o
  12   3  14       36.94      -18.06     38.84 o
   0   4  14      598.93      828.08    111.74 o
   1   4  14      116.56      187.29     55.33 o
   2   4  14     1096.12     1517.45     85.93 o
   3   4  14       22.31        9.77     53.25 o
   4   4  14      442.66      592.60     83.40 o
   5   4  14       22.28      -48.71     62.55 o
   6   4  14      392.00      648.27    107.76 o
   7   4  14       14.85      -52.75     45.58 o
   8   4  14       13.99        0.71     45.20 o
   9   4  14       11.12      -26.78     42.39 o
  10   4  14      313.83      242.44     71.36 o
  11   4  14        4.62       -8.44     44.14 o
   1   5  14      364.79      350.89     65.85 o
   2   5  14       35.87       27.82     47.39 o
   3   5  14      367.73      555.09     81.62 o
   4   5  14       36.41       40.86     59.22 o
   5   5  14      272.24      347.50     95.51 o
   6   5  14       37.88      -17.81     62.53 o
   7   5  14      338.61      305.45     70.49 o
   8   5  14       43.20      -22.66     48.89 o
   9   5  14      314.76      248.11     72.46 o
  10   5  14       16.70      -22.27     47.97 o
   0   6  14        9.11      -40.81     68.60 o
   1   6  14      120.18      129.59     57.37 o
   2   6  14       42.06       35.39     53.58 o
   3   6  14       20.69      -77.16     51.44 o
   4   6  14       10.91      -81.03     54.02 o
   5   6  14       87.53       92.67     77.27 o
   6   6  14       22.58        0.32     69.89 o
   7   6  14       70.92      -44.57     48.22 o
   8   6  14       52.98       -7.19     53.82 o
   9   6  14      177.01      188.42     64.84 o
   1   7  14      105.28      112.83     56.63 o
   2   7  14       14.60      -42.37     48.01 o
   3   7  14       63.93        7.11     61.18 o
   4   7  14       31.65      -24.85     60.73 o
   5   7  14       29.84       74.93     75.14 o
   6   7  14        0.20      -44.90     64.70 o
   7   7  14       32.56      -25.30     49.28 o
   0   8  14      140.63      328.89     96.46 o
   1   8  14       91.53      172.18     63.90 o
   2   8  14      291.01      479.37     75.43 o
   3   8  14       53.68      -36.22     59.45 o
   4   8  14      102.53       55.60     67.92 o
   5   8  14       50.48      -25.08     73.97 o
   6   0  15      103.76      194.71    119.87 o
   8   0  15      169.30      240.35    127.78 o
  10   0  15       33.90     -131.43     87.62 o
   0   1  15      174.52       64.89     64.03 o
   1   1  15      146.69      172.60     51.49 o
   2   1  15      445.96      445.85     73.98 o
   3   1  15      137.63      195.14     62.57 o
   4   1  15       98.49      -39.55    101.62 o
   5   1  15      227.85      186.80    121.70 o
   6   1  15      263.35      256.86     77.62 o
   7   1  15       20.77      -69.34     58.13 o
   8   1  15      125.62       20.10     60.08 o
   9   1  15        2.91      -21.75     62.48 o
   1   2  15      505.90      812.17     76.97 o
   2   2  15       71.78       72.16     47.73 o
   3   2  15      363.47      485.81     67.02 o
   4   2  15      150.94      130.53     77.28 o
   5   2  15      414.47      586.33    102.44 o
   6   2  15       25.53        1.32     47.94 o
   7   2  15      369.26      372.50    117.43 o
   8   2  15       15.92      -61.73     42.76 o
   9   2  15       83.17       63.03     45.95 o
   0   3  15      349.19      402.85     93.84 o
   1   3  15       55.07       59.19     52.44 o
   2   3  15      254.56      302.02     63.91 o
   3   3  15      238.96      486.21     68.78 o
   4   3  15      200.68      158.51     84.94 o
   5   3  15      156.26      158.94     80.37 o
   6   3  15      229.84      264.60     81.02 o
   7   3  15       71.07       85.34     55.56 o
   8   3  15      105.66       60.07     51.53 o
   9   3  15       47.35      -28.80     38.73 o
   1   4  15       29.40       -9.79     48.76 o
   2   4  15      153.37      182.65     57.63 o
   3   4  15       34.81       49.13     54.09 o
   4   4  15        4.93      -72.06     55.24 o
   5   4  15       15.84      -73.73     64.89 o
   6   4  15       84.01       15.12     67.53 o
   7   4  15      176.23      186.82     61.18 o
   8   4  15       32.55       22.20     48.68 o
   0   5  15      857.00     1171.57    148.47 o
   1   5  15       22.62      -12.91     50.91 o
   2   5  15      389.11      562.86     78.82 o
   3   5  15        4.14      -71.28     49.59 o
   4   5  15       41.34      -58.50     70.66 o
   5   5  15       35.55     -101.29     70.27 o
   6   5  15       27.58      -92.93     61.95 o
   1   6  15      655.86      844.74     90.17 o
   2   6  15       16.04      -57.15     53.44 o
   3   6  15      320.81      427.13     85.12 o
   4   6  15       23.67      -51.13     60.77 o
   2   0  16      723.65      889.59    143.60 o
   1   1  16      158.20      217.60     73.01 o
   2   1  16       70.17       -7.53     57.67 o
   3   1  16      301.55      500.48     92.79 o
   4   1  16       60.42       57.20     95.53 o
   5   1  16       81.99      115.66     77.34 o
   0   2  16       36.96      113.69     71.20 o
   1   2  16      223.23      289.46     61.98 o
   2   2  16        5.86      -56.62     45.10 o
   3   2  16      409.65      503.69     96.96 o
   4   2  16        0.89      -77.88     53.08 o
   1   3  16       36.25       -7.25     50.26 o
   2   3  16       30.36      -70.17     46.78 o
   3   3  16       33.74        2.88     50.54 o
 
